# Supplementary material for: Crosstalk Between the Immune System and Plant-Derived Nanovesicles: A Study of Allergen Transporting
Source: Front Bioeng Biotechnol. 2021 Nov 26;9:760730. doi: 10.3389/fbioe.2021.760730 (PMC8662998; doi:10.3389/fbioe.2021.760730)
Supplement: Supplementary file 1 [file Table2.XLSX]

## Sheet: Tabelle1
		Table S2: Results of quantitative label-free proteomics showing the expression levels of the proteins commonly identified in the microvesicles (MVs), nanovesicles (NVs), and the NVs separated on density gradient ultracentrifugation (DGUC-NVs) samples with respect to the total protein extract TPE and the volcano plots (–log10P over the log2 fold changes).
Accession	Description		TPE			MVs			NVs			DGUC-NVs
XP_004302715.1	probable mediator of RNA polymerase II transcription subunit 37e	rep1	rep2	rep3	rep1	rep2	rep3	rep1	rep2	rep3	rep1	rep2	rep3
XP_004303022.1	fructose-bisphosphate aldolase cytoplasmic isozyme-like isoform X1	7.29957e+08	3.92808e+08	6.30371e+08	1.47138e+09	9.99761e+08	1.22725e+09	1.48116e+09	1.15559e+09	1.29918e+09	2.68559e+09	2.79946e+09	2.79392e+09
XP_004288589.1	UTP--glucose-1-phosphate uridylyltransferase	4.00046e+09	3.86013e+09	4.10905e+09	1.35826e+09	1.00763e+09	1.0976e+09	1.5721e+09	1.79909e+09	2.38104e+09	2.58514e+09	5.67644e+09	5.12718e+09
XP_004308051.1	heat shock protein 83	1.93528e+09	2.03149e+09	2.01138e+09	1.03328e+09	1.16474e+09	1.27931e+09	8.35892e+08	2.17309e+09	1.98825e+09	1.85768e+09	1.3542e+09	1.91917e+09
XP_004300491.1	luminal-binding protein	2.17572e+09	2.0403e+09	2.15304e+09	1.09144e+09	1.7362e+09	1.61532e+09	2.26988e+09	2.43541e+09	2.13252e+09	2.44428e+09	2.35115e+09	2.4435e+09
XP_004307649.1	clathrin heavy chain 1	7.71821e+08	1.0438e+09	8.64046e+08	4.0015e+08	1.03013e+09	7.88401e+08	9.49064e+08	5.13838e+08	4.63895e+08	5.45231e+08	5.29857e+08	4.89787e+08
XP_004304618.1	2-methylene-furan-3-one reductase	6.35464e+08	6.04313e+08	7.51494e+08	9.02111e+08	1.00958e+09	1.05184e+09	5.7009e+08	3.71151e+08	3.41812e+08	4.41759e+08	5.36017e+08	4.92797e+08
XP_004307377.1	adenosine kinase 2-like	6.40192e+09	4.10399e+09	4.0976e+09	3.54031e+09	7.33741e+09	7.94564e+09	5.38113e+09	3.96518e+09	7.98349e+09	5.10436e+09	1.43236e+09	4.2565e+09
XP_004294900.1	heat shock protein 90-2	1.13658e+09	1.27263e+09	1.36246e+09	1.12473e+09	8.65705e+08	7.98394e+08	1.34376e+09	1.79296e+09	1.61673e+09	2.06744e+09	2.08146e+09	2.33028e+09
XP_004299309.1	chaperone protein ClpB1	5.67218e+08	4.96602e+08	8.74326e+08	1.55152e+09	1.03418e+09	2.10285e+09	1.8917e+09	1.52955e+09	1.5375e+09	1.85412e+09	1.62594e+09	1.64248e+09
XP_004303023.1	fructose-bisphosphate aldolase cytoplasmic isozyme	7.3402e+08	6.78938e+08	6.99145e+08	1.04193e+09	1.02888e+09	8.72107e+08	1.23069e+09	6.29835e+08	6.25789e+08	6.25733e+08	6.03216e+08	6.55739e+08
XP_011468035.1	villin-3-like	7.38924e+08	7.40496e+08	8.29645e+08	1.04326e+08	7.77465e+08	3.13411e+08	2.96184e+08	7.06745e+08	6.42316e+08	6.03223e+08	5.67325e+08	5.46556e+08
XP_011467675.1	myosin-10	7.18807e+08	6.44164e+08	6.85537e+08	4.93888e+08	8.57073e+08	9.61935e+08	6.17767e+08	7.2341e+08	7.20183e+08	5.07036e+08	5.87043e+08	9.0491e+08
XP_004295110.1	importin subunit alpha-1-like	5.77312e+08	5.51141e+08	4.97271e+08	6.48956e+08	9.02435e+08	9.4983e+08	8.51157e+08	3.34258e+08	3.33742e+08	2.99387e+08	3.01383e+08	2.87083e+08
XP_011467496.1	ATPase 10, plasma membrane-type	4.41134e+08	5.54784e+08	5.65066e+08	7.0395e+08	7.953e+08	7.64358e+08	6.52736e+08	4.96157e+08	4.70051e+08	3.8024e+08	5.55898e+08	4.78117e+08
XP_004297463.1	phosphoglucomutase, cytoplasmic	5.61973e+08	4.57556e+08	3.96827e+08	7.03928e+08	9.9505e+08	1.07e+09	7.24304e+08	1.39089e+09	1.30643e+09	1.44599e+09	1.34988e+09	1.45636e+09
XP_004302913.1	heat shock 70 kDa protein 15-like	2.77834e+09	2.96425e+09	2.61973e+09	1.81006e+09	1.92424e+09	1.92402e+09	1.59365e+09	2.69554e+09	2.46678e+09	2.57103e+09	2.15017e+09	2.40529e+09
XP_004303813.1	V-type proton ATPase catalytic subunit A	5.60137e+08	5.38208e+08	5.67325e+08	6.19796e+08	5.1182e+08	5.00287e+08	9.79458e+08	5.97415e+08	6.10527e+08	5.5291e+08	6.4577e+08	6.07752e+08
XP_004303035.1	enolase	6.49523e+08	9.02918e+08	9.14885e+08	2.19901e+09	1.35092e+09	1.60528e+09	1.53179e+09	7.57589e+08	7.99168e+08	1.22681e+09	1.07295e+09	1.14516e+09
XP_011468861.1	phosphoglycerate kinase, cytosolic	2.19178e+09	2.39009e+09	2.55201e+09	1.68551e+09	1.67908e+09	1.15858e+09	1.40918e+09	2.48633e+09	2.4033e+09	2.4558e+09	2.30812e+09	2.67346e+09
XP_004295078.1	ATP-citrate synthase beta chain protein 2	1.52018e+09	1.61343e+09	1.60202e+09	3.32301e+08	1.08973e+09	1.24242e+09	1.22245e+09	1.56939e+09	1.34149e+09	1.07745e+09	2.00014e+09	1.84972e+09
XP_004290239.1	histidine--tRNA ligase	7.95985e+08	7.56896e+08	8.00095e+08	4.59847e+08	7.87883e+08	6.80787e+08	5.10957e+08	6.94423e+08	7.75862e+08	5.58246e+08	5.96312e+08	6.49895e+08
XP_004304174.1	6-phosphogluconate dehydrogenase, decarboxylating 3	2.73246e+08	5.46576e+08	5.59584e+08	2.48746e+08	5.63747e+08	5.48725e+08	2.6782e+08	2.44265e+08	2.20633e+08	2.59635e+08	2.4369e+08	3.00891e+08
XP_004288207.1	annexin D2-like	1.3755e+09	1.01927e+09	1.28669e+09	1.01687e+09	9.85365e+08	9.17432e+08	8.00315e+08	1.51236e+09	1.3079e+09	5.80542e+08	1.45967e+09	1.06721e+09
XP_004287132.1	leucine aminopeptidase 1-like	5.40453e+08	6.1721e+08	4.28897e+08	5.321e+08	7.59812e+08	8.39786e+08	5.62834e+08	4.61225e+08	4.41375e+08	5.13943e+08	4.39688e+08	6.35354e+08
XP_004297483.1	probable nucleoredoxin 1	1.87568e+09	1.84074e+09	1.35238e+09	1.02031e+09	1.1083e+09	1.15507e+09	1.2863e+09	1.81984e+09	1.685e+09	2.04954e+09	1.87089e+09	2.84179e+09
XP_004297029.1	elongation factor 1-beta 2-like	1.15307e+09	1.34512e+09	7.10024e+08	1.1067e+09	1.00126e+09	8.28462e+08	9.24211e+08	1.06129e+09	1.00196e+09	1.0304e+09	7.96816e+08	1.00732e+09
XP_004304451.1	cell division cycle protein 48 homolog	1.04885e+09	7.62157e+08	9.95131e+08	9.02428e+08	5.57189e+08	7.97788e+08	6.30655e+08	9.27192e+08	8.92992e+08	1.00149e+09	9.66545e+08	8.6434e+08
XP_004291352.1	endoplasmin homolog	5.34232e+08	6.61375e+08	4.69067e+08	4.21095e+08	4.63132e+08	6.20714e+08	5.33231e+08	3.38379e+08	3.04968e+08	3.77751e+08	3.87869e+08	3.79998e+08
XP_011466957.1	phosphoenolpyruvate carboxylase 2	7.08469e+08	7.04177e+08	6.91931e+08	8.52004e+08	5.79081e+08	5.56707e+08	5.82739e+08	2.56294e+08	3.10656e+08	1.71816e+08	2.32372e+08	2.44052e+08
XP_004294686.1	L-ascorbate peroxidase, cytosolic	8.25928e+08	8.09868e+08	1.02011e+09	8.00771e+08	7.56042e+08	6.27486e+08	7.92694e+08	6.31512e+08	6.04178e+08	3.08931e+08	5.46352e+08	5.0778e+08
XP_004310041.1	glyceraldehyde-3-phosphate dehydrogenase GAPC2, cytosolic	1.86008e+09	9.51855e+08	1.05848e+09	1.34004e+09	3.12607e+09	4.66568e+08	2.19766e+09	1.73327e+09	2.81569e+09	5.54463e+08	4.90899e+08	1.38347e+09
XP_004304443.1	adenosine kinase 2	5.16726e+08	5.67853e+09	5.92402e+09	6.35821e+09	1.36913e+09	4.61888e+09	5.71163e+09	1.90797e+09	1.9106e+09	3.81767e+09	1.76903e+09	3.34328e+09
XP_004308163.1	enolase	5.92053e+08	5.38574e+08	6.52974e+08	2.40462e+08	4.07827e+08	4.9065e+08	5.70043e+08	8.64611e+08	8.43231e+08	1.27821e+09	1.23695e+09	1.09841e+09
XP_004302532.1	pyruvate decarboxylase 2	1.78017e+08	1.66729e+08	4.65217e+08	2.55458e+08	1.02149e+08	2.19768e+08	9.75016e+07	2.00396e+08	1.92513e+08	2.32235e+08	3.57819e+08	2.70713e+08
XP_004306592.1	actin-7	9.92717e+08	1.08399e+09	1.02109e+09	7.71635e+08	1.14492e+08	1.10234e+09	1.08537e+09	1.44822e+09	1.33801e+09	5.90978e+08	5.50191e+08	4.84692e+08
XP_004294228.1	alpha-glucan phosphorylase, H isozyme	4.4399e+08	1.23224e+09	1.44873e+09	2.03249e+09	1.54292e+09	2.53932e+09	2.72418e+09	1.36443e+09	1.64595e+09	2.53051e+09	2.1068e+09	2.73617e+09
XP_004303012.1	monodehydroascorbate reductase, seedling isozyme	3.63278e+08	2.50759e+08	2.5893e+08	2.42305e+08	2.27422e+08	2.4739e+08	1.99086e+08	3.0592e+08	2.96138e+08	3.86697e+08	3.32486e+08	3.93346e+08
XP_004294071.1	elongation factor 2-like	6.9156e+08	1.21377e+09	1.27041e+09	1.29938e+09	1.60122e+09	1.52401e+09	1.30694e+09	8.0511e+08	7.86476e+08	9.62142e+08	9.11214e+08	8.93657e+08
XP_011470365.1	low-temperature-induced 65 kDa protein isoform X1	1.63002e+08	1.83518e+08	2.5394e+08	7.68327e+07	1.22127e+08	1.81972e+08	1.67412e+08	1.77245e+08	1.0633e+08	3.92478e+08	3.47524e+08	8.244e+08
XP_004299669.1	14-3-3-like protein	8.37092e+08	8.19362e+08	7.34057e+08	6.04316e+07	4.15449e+08	4.2614e+08	2.2041e+08	4.13713e+08	3.87963e+08	7.37966e+08	7.03275e+08	6.33208e+08
XP_004288206.1	annexin D1-like	1.05327e+09	1.08342e+09	1.01213e+09	1.0954e+09	1.71535e+09	1.49665e+09	1.52125e+09	1.00085e+09	1.17229e+09	9.51688e+08	8.14629e+08	9.05249e+08
XP_004304139.1	14-3-3-like protein A	6.79634e+08	4.04642e+08	4.60364e+08	5.50368e+08	5.41422e+08	8.12156e+08	3.15326e+08	1.15983e+09	1.16813e+09	3.21623e+08	7.54343e+08	5.17986e+08
XP_004307511.1	triosephosphate isomerase, cytosolic	2.34883e+09	2.12663e+09	3.40364e+09	4.93173e+09	8.56108e+08	4.95889e+09	4.59174e+09	1.88087e+09	2.54615e+09	2.35562e+09	3.79397e+09	1.70977e+09
XP_004300001.1	elongation factor 1-gamma-like	1.70461e+09	1.82112e+09	1.32666e+09	7.01223e+08	1.0739e+09	5.48904e+08	1.10223e+09	1.07812e+09	6.71481e+08	9.07771e+08	5.14898e+08	1.29465e+09
XP_004296370.1	malate dehydrogenase	3.07278e+08	2.99112e+08	3.14877e+08	4.60402e+08	5.21718e+08	7.14663e+08	3.89038e+08	4.96441e+08	4.85434e+08	4.98711e+08	5.04393e+08	5.09912e+08
XP_004290881.1	protein disulfide-isomerase	3.32287e+09	3.45849e+09	2.78925e+09	1.80116e+09	2.08399e+09	2.47426e+09	2.13124e+09	2.83484e+09	2.69926e+09	3.09043e+09	1.91151e+09	1.06166e+09
XP_004300090.1	pyrophosphate--fructose 6-phosphate 1-phosphotransferase subunit alpha	2.24983e+08	2.13141e+08	2.05983e+08	3.14746e+08	3.21852e+08	2.62515e+08	3.46914e+08	1.62028e+08	1.66521e+08	2.11813e+08	1.37392e+08	1.01568e+08
XP_011465292.1	pectin acetylesterase 8-like	4.98665e+08	8.504e+08	8.79821e+08	8.1886e+08	4.51759e+08	3.61867e+08	5.65487e+08	7.27657e+08	7.33259e+08	4.97742e+08	5.28805e+08	4.9618e+08
XP_004307899.1	caffeic acid 3-O-methyltransferase	8.90156e+08	8.98908e+08	5.97661e+08	1.56728e+08	3.01513e+08	3.54493e+08	3.07633e+08	7.74711e+08	7.33193e+08	3.97474e+08	3.67297e+08	3.50033e+08
XP_004296982.1	serine hydroxymethyltransferase 4	6.53879e+08	2.48796e+09	2.15697e+09	4.41703e+09	1.0802e+09	1.08009e+09	3.04358e+09	3.65129e+09	3.23528e+09	3.80231e+09	3.49651e+09	2.68524e+09
XP_004298670.1	hsp70-Hsp90 organizing protein 3	2.21583e+09	2.52235e+09	2.35847e+09	8.35932e+08	7.02595e+08	1.44737e+09	1.34505e+09	2.43555e+09	2.29576e+09	1.98909e+09	2.01491e+09	1.97995e+09
XP_004302499.1	2,3-bisphosphoglycerate-independent phosphoglycerate mutase	6.89119e+08	8.62694e+08	8.91465e+08	4.61714e+08	5.45628e+08	3.80671e+08	4.78934e+08	3.28413e+08	3.19371e+08	8.33108e+08	6.92418e+08	8.55322e+08
XP_004289267.1	2-isopropylmalate synthase 2, chloroplastic-like	9.70882e+08	1.02069e+09	4.58318e+08	1.34842e+09	6.81922e+08	1.00261e+09	5.62961e+08	1.27922e+09	1.20602e+09	1.64651e+09	1.72179e+09	1.46871e+09
XP_004296983.1	adenosylhomocysteinase	2.74665e+08	2.62044e+08	2.75407e+08	4.01592e+08	4.5637e+08	4.09411e+08	4.34041e+08	1.96395e+08	1.38512e+08	4.64089e+08	2.5755e+08	2.14837e+08
XP_011463086.1	SNF1-related protein kinase regulatory subunit gamma-1-like isoform X1	1.14946e+09	1.54859e+09	1.63283e+09	7.52907e+08	9.66569e+08	7.43102e+08	3.78998e+08	1.40138e+09	1.43599e+09	1.30732e+09	1.66564e+09	1.20843e+09
XP_004290953.1	subtilisin-like protease	3.95875e+08	4.13096e+08	4.24636e+08	2.71759e+08	2.58851e+08	2.14063e+08	1.70751e+08	4.59027e+08	4.5376e+08	2.8601e+08	2.78511e+08	2.84909e+08
XP_004289819.1	heat shock 70 kDa protein, mitochondrial	2.22691e+08	2.10522e+08	2.21142e+08	4.26092e+08	4.02066e+08	3.26063e+08	3.62271e+08	1.40565e+08	1.43559e+08	1.99851e+08	1.88968e+08	1.44941e+08
XP_011466969.1	T-complex protein 1 subunit theta	1.25473e+08	2.41248e+08	2.81569e+08	9.53196e+08	1.00296e+09	9.99891e+08	8.67314e+08	8.89848e+07	9.95797e+07	1.9784e+08	1.63633e+08	1.78206e+08
XP_004306579.1	phosphoglycerate kinase, cytosolic-like	2.88751e+08	3.57298e+08	4.81855e+08	5.66116e+08	6.38175e+08	4.55024e+08	5.20793e+08	4.39979e+08	4.07097e+08	4.24873e+08	3.21518e+08	4.01072e+08
XP_004304279.1	uncharacterized protein At5g39570	2.07378e+08	1.6748e+08	1.84445e+08	2.60394e+08	2.04551e+08	1.38066e+08	2.53414e+08	1.28743e+08	1.20561e+08	1.48533e+08	1.23473e+08	1.54666e+08
XP_004304050.2	LOW QUALITY PROTEIN	3.66997e+08	3.4415e+08	3.62742e+08	5.96607e+08	4.26196e+08	4.10345e+08	3.29365e+08	4.61835e+08	4.2059e+08	4.27926e+08	4.19887e+08	3.8343e+08
XP_004307734.1	probable chalcone--flavonone isomerase 3	2.54722e+09	1.91156e+09	2.02131e+09	1.14117e+09	1.333e+09	1.05817e+09	9.18956e+08	1.48408e+09	1.63122e+09	1.5187e+09	1.58618e+09	1.37373e+09
XP_004294066.1	phosphoenolpyruvate carboxylase 2	4.20875e+09	2.6848e+09	3.18881e+09	2.62109e+09	1.972e+09	2.31571e+09	2.02913e+09	2.35175e+09	2.1868e+09	1.29837e+09	1.09744e+09	1.23379e+09
XP_004307376.1	phenylalanine ammonia-lyase 1	7.5363e+08	8.19627e+08	7.20272e+08	6.03453e+08	6.28422e+08	5.51232e+08	5.52867e+08	5.07807e+08	4.9301e+08	2.41302e+08	4.48206e+08	4.28293e+08
XP_004302324.1	uncharacterized protein YFR016C-like	6.50606e+08	6.27771e+08	6.57089e+08	4.8787e+08	6.67147e+08	7.41515e+08	4.92026e+08	5.31299e+08	5.09434e+08	3.19308e+08	5.72721e+08	7.32187e+08
XP_011464120.1	coatomer subunit gamma	1.37968e+08	1.46545e+08	1.47261e+08	1.43964e+08	1.10271e+08	1.13215e+08	4.15294e+07	8.20997e+07	5.57323e+07	5.68903e+07	5.70515e+07	4.39757e+07
XP_004303485.1	aminopeptidase M1	2.27217e+08	1.96763e+08	2.00235e+08	3.82305e+08	4.57606e+08	4.18739e+08	4.17637e+08	2.23563e+08	2.15229e+08	2.87405e+08	2.47847e+08	2.9097e+08
XP_004289673.1	glycine-rich RNA-binding, abscisic acid-inducible protein-like isoform X1	1.82182e+08	4.7212e+08	4.88348e+08	3.51797e+08	4.26606e+08	2.23338e+08	4.25917e+08	5.35294e+08	5.92354e+08	3.24216e+08	5.51055e+08	4.89487e+08
XP_004309437.1	isocitrate dehydrogenase	2.25118e+09	6.30019e+08	1.9902e+08	4.61134e+07	2.6041e+09	2.37868e+09	1.5768e+09	1.06363e+09	9.3984e+08	5.67819e+08	6.36541e+08	6.44496e+08
XP_004299590.1	betaine aldehyde dehydrogenase 1, chloroplastic-like	3.37124e+08	3.25352e+08	5.77079e+08	3.92242e+08	3.94353e+08	3.46634e+08	3.22179e+08	4.86738e+08	5.56888e+08	5.7616e+08	6.00032e+08	5.28426e+08
XP_004294500.1	elongation factor 1-gamma-like	4.6187e+08	4.3731e+08	4.36783e+08	1.98857e+08	1.81108e+08	1.78437e+08	1.85028e+08	2.28563e+08	1.36076e+08	2.17008e+08	2.48557e+08	2.77728e+08
XP_004303477.1	omega-amidase,chloroplastic	5.2026e+07	2.17122e+08	1.16853e+08	4.66808e+07	7.69206e+07	7.96942e+07	5.11774e+07	1.69543e+08	9.72754e+07	2.51902e+08	2.45889e+08	2.31373e+08
XP_004307406.1	glutathione S-transferase DHAR2-like	2.83632e+08	2.74876e+08	2.59644e+08	2.75782e+08	2.51981e+08	2.27549e+08	2.01477e+08	3.59471e+08	3.52873e+08	2.48434e+08	2.45048e+08	2.16634e+08
XP_004290733.1	probable 26S proteasome non-ATPase regulatory subunit 3	4.30388e+08	5.80361e+08	5.93454e+08	1.9097e+08	3.78216e+08	4.4473e+08	3.67403e+08	4.80136e+08	4.5855e+08	4.3697e+08	4.62072e+08	4.11596e+08
XP_004291203.1	aspartate aminotransferase, cytoplasmic	3.04229e+08	3.07868e+08	3.19802e+08	2.39934e+08	1.93205e+08	1.96082e+08	2.16083e+08	1.33792e+08	1.26886e+08	1.32698e+08	8.54865e+07	8.81383e+07
XP_004309811.1	probable fructokinase-4	8.46127e+08	5.79433e+08	1.10586e+09	5.46755e+08	7.28512e+08	6.97446e+08	6.27247e+08	1.14668e+09	1.09129e+09	8.15956e+08	6.75632e+08	8.17906e+08
XP_004307167.1	stromal 70 kDa heat shock-related protein, chloroplastic-like	1.15052e+09	1.15657e+09	1.16277e+09	8.86227e+08	9.18269e+08	8.22512e+08	7.83638e+08	6.31199e+08	6.05668e+08	4.79568e+08	4.77605e+08	4.71403e+08
XP_004304462.1	4-coumarate--CoA ligase-like 7	7.23224e+07	3.70103e+07	2.1348e+07	9.22622e+07	1.06367e+08	9.98834e+07	1.10871e+08	4.66445e+07	5.40106e+07	6.73662e+07	5.98548e+07	8.71394e+07
XP_004287644.1	aldehyde dehydrogenase family 7 member A1	1.44326e+09	1.26936e+09	1.50719e+09	8.24506e+08	1.54054e+09	1.72302e+09	1.19015e+09	1.39473e+09	1.22668e+09	1.21087e+09	1.12884e+09	1.23953e+09
XP_004288436.1	uncharacterized protein LOC101298363	9.87143e+08	9.28003e+08	1.02589e+09	3.11299e+08	3.09748e+08	2.61383e+08	2.67814e+08	7.42173e+08	7.37287e+08	4.27139e+08	5.12894e+08	5.4808e+08
XP_004299712.1	14-3-3-like protein B	3.32977e+08	3.17365e+08	3.29767e+08	4.60015e+08	5.29801e+08	4.08065e+08	5.76727e+08	1.27527e+08	2.03384e+08	1.31313e+08	9.80866e+07	1.23302e+08
XP_004303756.1	alanine aminotransferase 2	1.30353e+09	1.08009e+09	1.26039e+09	9.26718e+08	8.92821e+08	7.48587e+08	6.34856e+08	5.75125e+08	5.13141e+08	3.99852e+08	3.90844e+08	3.60707e+08
XP_004288233.1	superoxide dismutase	2.6349e+08	2.37976e+08	2.9535e+08	3.16978e+08	3.43513e+08	3.85534e+08	5.69568e+08	2.15576e+08	2.09947e+08	3.65096e+08	3.70538e+08	3.46154e+08
XP_004299488.1	glutamate decarboxylase 4-like	7.04609e+08	4.17847e+08	7.68551e+08	3.17622e+08	6.05963e+08	7.88431e+08	5.47296e+08	6.92208e+08	8.11965e+08	1.193e+09	1.22895e+09	1.0871e+09
XP_004309488.1	staphylococcal nuclease domain-containing protein 1	7.29724e+08	6.72707e+08	4.83437e+08	6.12427e+08	1.10706e+09	7.22231e+08	8.65794e+08	8.38954e+08	7.97472e+08	4.17211e+08	4.94578e+08	7.91051e+08
XP_004296671.1	probable aldo-keto reductase 2	7.9295e+07	7.09338e+07	6.87926e+07	1.3451e+08	1.30586e+08	1.66705e+08	1.82303e+08	1.43098e+08	1.39622e+08	1.25274e+08	1.33931e+08	1.41864e+08
XP_004287944.1	aconitate hydratase, cytoplasmic	2.70186e+08	3.11128e+08	2.98699e+08	3.0694e+08	2.41931e+08	2.31299e+08	1.84155e+08	2.61137e+08	2.4597e+08	2.8113e+08	2.68723e+08	2.50229e+08
XP_004298763.1	bifunctional dTDP-4-dehydrorhamnose 3,5-epimerase/dTDP-4-dehydrorhamnose reductase	2.72348e+08	3.2322e+08	2.81406e+08	8.68409e+08	8.12633e+08	9.98994e+08	9.94343e+08	2.40773e+08	2.31203e+08	2.06469e+08	1.17513e+08	2.12375e+08
XP_004302255.1	importin subunit alpha-1	6.41782e+08	6.28164e+08	5.3117e+08	5.47102e+07	4.98554e+07	4.68189e+07	1.60904e+08	3.33102e+08	2.12195e+08	3.35064e+08	9.52205e+07	1.06344e+08
XP_004310250.1	glycine--tRNA ligase 1, mitochondrial-like	1.29722e+08	1.40406e+08	1.81725e+08	2.8602e+08	1.27284e+08	2.74794e+08	2.62636e+08	1.23258e+08	1.24236e+08	1.85353e+08	1.21944e+08	1.53807e+08
XP_004303854.1	trifunctional UDP-glucose 4,6-dehydratase/UDP-4-keto-6-deoxy-D-glucose 3,5-epimerase/UDP-4-keto-L-rhamnose-reductase RHM1-like	2.69018e+08	1.79793e+08	1.11406e+08	1.3763e+08	1.38206e+08	1.73528e+08	1.51664e+08	1.93421e+08	1.63334e+08	9.7464e+07	1.83789e+08	1.68845e+08
XP_011459083.1	LOW QUALITY PROTEIN	8.32795e+07	9.44541e+07	7.25174e+07	6.66139e+07	1.7958e+08	1.72032e+08	1.99574e+08	1.29081e+08	1.01345e+08	8.04708e+07	1.89153e+08	1.19885e+08
XP_004299601.1	ATPase 11, plasma membrane-type	5.74948e+08	1.39622e+09	1.56267e+09	1.72936e+08	7.88817e+08	6.63851e+08	6.64473e+08	1.45586e+09	1.36243e+09	5.36729e+08	5.59048e+08	4.82684e+08
XP_004290029.1	chaperonin CPN60-2, mitochondrial-like	9.48518e+07	5.52261e+07	6.80463e+07	2.13733e+08	2.06987e+08	1.72901e+08	1.8982e+08	5.34439e+07	5.36969e+07	1.00907e+08	7.7746e+07	6.52372e+07
XP_004300535.1	coatomer subunit alpha-1-like	1.3679e+08	6.94343e+07	1.74975e+08	7.91226e+08	7.20967e+08	6.87794e+08	4.32883e+08	6.6576e+07	7.16321e+07	1.24626e+08	1.0351e+08	1.45366e+08
XP_004299815.1	patellin-3	9.49728e+07	1.42231e+08	1.53764e+08	1.50682e+08	2.81308e+08	2.95813e+08	3.74861e+08	1.658e+08	1.49353e+08	1.28112e+08	1.18451e+08	1.58135e+08
XP_004287197.1	methylenetetrahydrofolate reductase 2-like	6.84258e+07	9.41589e+07	5.22612e+08	1.09094e+08	7.4492e+08	4.76628e+08	2.49595e+08	3.74464e+08	7.86877e+07	2.40526e+08	2.62572e+08	2.48037e+08
XP_004287684.1	alpha-aminoadipic semialdehyde synthase	3.01559e+08	2.63658e+08	3.10315e+08	2.49633e+08	1.74886e+08	2.08431e+08	3.23068e+08	1.80615e+08	1.9086e+08	2.44848e+08	2.54479e+08	2.83196e+08
XP_004291571.1	ruBisCO large subunit-binding protein subunit alpha	1.02001e+08	1.15756e+08	9.97165e+07	2.03649e+08	4.34942e+08	2.84222e+08	4.31828e+08	1.93469e+08	1.98833e+08	2.27925e+08	2.09283e+08	2.7141e+08
XP_004306978.1	nucleoside diphosphate kinase 1	1.28327e+08	1.48443e+08	1.43536e+08	2.86768e+08	3.59896e+08	3.55369e+08	2.69575e+08	6.42526e+07	6.3875e+07	1.61536e+08	2.38544e+08	1.109e+08
XP_004297751.1	alanine--tRNA ligase	9.70103e+08	8.88156e+08	8.81758e+08	5.9849e+08	4.32989e+08	4.17691e+08	3.72383e+08	1.44468e+08	4.56367e+08	1.46711e+08	1.97719e+08	1.98847e+08
XP_004294042.1	UDP-D-apiose/UDP-D-xylose synthase 2	3.00413e+08	1.66033e+08	3.70576e+08	3.11326e+08	3.25945e+08	2.71668e+08	2.58881e+08	1.4493e+08	2.64124e+08	2.98756e+08	1.60058e+08	4.04527e+08
XP_004298691.1	probable calcium-binding protein CML13	2.38484e+08	3.34291e+08	5.50475e+08	4.18193e+08	4.0385e+08	3.27594e+08	3.08908e+08	4.91159e+08	4.45834e+08	6.11156e+08	6.06171e+08	5.14768e+08
XP_004302550.1	proliferation-associated protein 2G4	6.38854e+08	5.45538e+08	5.4226e+08	5.57322e+08	5.13181e+08	5.04749e+08	4.53725e+08	3.86016e+08	3.62257e+08	3.05149e+08	2.95909e+08	2.83231e+08
XP_004307131.1	annexin-like protein RJ4 isoform X1	1.73247e+08	1.74207e+08	1.68442e+08	2.47258e+08	1.5899e+08	2.14902e+08	1.86708e+08	1.83725e+08	1.13108e+08	8.39836e+07	5.17169e+07	8.5946e+07
XP_011466925.1	26S proteasome non-ATPase regulatory subunit 2 homolog A isoform X1	1.17664e+09	1.46787e+09	1.34467e+09	7.22576e+08	1.45249e+09	1.08461e+09	1.08763e+09	1.04729e+09	9.36131e+08	1.27145e+09	7.76059e+08	6.42646e+08
XP_004293763.1	proteasome subunit alpha type-5	2.80913e+08	4.26401e+08	2.83562e+08	2.77049e+08	2.84014e+08	2.54772e+08	2.71379e+08	2.80921e+08	2.72178e+08	3.47015e+08	3.37473e+08	3.11388e+08
XP_004298897.1	endoglucanase 6	7.22697e+08	6.45059e+08	6.5655e+08	3.88086e+08	5.90312e+08	4.63601e+08	4.20633e+08	5.66976e+08	5.26023e+08	1.74368e+08	3.21131e+08	1.5911e+08
XP_004309677.1	cullin-1	1.48214e+08	9.12999e+07	1.67222e+08	1.40844e+08	1.04886e+08	1.24069e+08	1.56083e+08	4.80914e+08	4.74466e+08	2.17184e+08	1.96828e+08	3.75036e+08
XP_004297482.1	probable nucleoredoxin 1	6.88516e+07	7.7474e+07	6.98229e+07	9.2427e+07	9.22544e+07	8.95483e+07	7.24969e+07	6.63886e+07	6.52488e+07	4.92262e+07	5.49775e+07	6.76099e+07
XP_004303864.1	serine/threonine-protein phosphatase 4 regulatory subunit 2-A-like	7.62808e+08	6.58533e+08	1.04579e+09	8.60999e+08	1.06186e+09	7.30375e+08	8.67017e+08	1.07142e+09	9.60205e+08	6.67353e+08	6.60211e+08	8.17078e+08
XP_011468785.1	nascent polypeptide-associated complex subunit alpha-like protein 1	4.4118e+08	4.3431e+08	3.65801e+08	4.12325e+08	4.95583e+08	6.37619e+08	6.24058e+08	6.84681e+08	6.4433e+08	5.5211e+08	5.66067e+08	5.16172e+08
XP_004303759.1	pectinesterase 3	3.1633e+08	4.00149e+08	4.06485e+08	5.47149e+08	4.97478e+08	5.86259e+08	5.34288e+08	1.65381e+08	3.16739e+08	2.37814e+08	4.39869e+08	2.96178e+08
XP_011458928.1	LOW QUALITY PROTEIN	3.65625e+08	2.06626e+08	3.34847e+08	3.88402e+08	3.45758e+08	2.80741e+08	2.82902e+08	1.83177e+08	1.86257e+08	2.63935e+08	2.03387e+08	1.85583e+08
XP_004303313.1	phospholipase D alpha 1	4.12222e+07	5.80765e+07	5.04506e+07	6.13058e+07	8.6276e+07	3.80621e+07	5.91364e+07	5.47977e+07	5.79243e+07	4.81767e+07	4.6437e+07	2.52782e+07
XP_004290253.1	dynamin-2A-like	3.26586e+08	1.87913e+08	2.764e+08	6.36692e+08	4.92158e+08	5.89332e+08	5.71859e+08	5.19373e+08	4.01285e+08	3.58218e+08	3.18325e+08	2.526e+08
XP_004296667.1	40S ribosomal protein S3a	1.01772e+08	1.26179e+07	6.68351e+07	2.10224e+08	2.01483e+08	2.33373e+08	1.67798e+08	6.12382e+07	2.87578e+07	4.1085e+07	9.67513e+07	9.48894e+07
XP_011468177.1	anthocyanidin 3-O-glucosyltransferase 2-like	5.48687e+08	4.81182e+08	2.87227e+08	5.45781e+08	6.53278e+08	4.70939e+08	6.34731e+08	3.89419e+08	3.60031e+08	4.46518e+08	3.91883e+08	4.63715e+08
XP_004299028.1	probable fructose-bisphosphate aldolase 3, chloroplastic	2.19092e+08	2.05657e+08	2.11736e+08	1.49035e+08	1.64238e+08	6.36762e+07	1.46867e+08	1.33242e+08	1.27156e+08	1.48177e+08	3.029e+07	1.16232e+08
XP_004294191.1	T-complex protein 1 subunit gamma	1.47731e+09	1.40787e+09	5.88375e+08	1.32706e+09	1.15478e+09	1.08723e+09	9.94631e+08	1.14873e+09	1.0701e+09	1.11261e+09	1.13195e+09	1.01102e+09
XP_004293844.1	plasma membrane-associated cation-binding protein 1-like	2.80688e+08	2.89755e+08	2.21583e+08	2.53747e+08	2.50672e+08	2.40237e+08	1.61545e+08	2.2612e+08	2.31603e+08	6.06035e+07	1.36052e+08	1.23562e+08
XP_011461056.1	aspartic proteinase A1-like	3.65721e+08	3.34425e+08	3.67089e+08	1.31045e+08	2.14636e+08	1.45422e+08	2.23043e+08	2.2266e+08	2.02403e+08	1.35948e+08	1.7159e+08	1.19315e+08
XP_004297480.1	pantothenate kinase 1	2.39477e+08	6.5659e+07	1.94142e+08	5.97837e+07	6.21167e+07	6.49007e+07	7.13717e+07	2.68376e+08	2.68635e+08	1.47408e+08	2.47424e+08	1.3983e+08
XP_004296629.1	26S proteasome non-ATPase regulatory subunit 1 homolog A-like	4.43762e+08	4.36704e+08	3.28535e+08	2.58625e+08	1.90589e+08	1.90621e+08	1.49109e+08	3.82351e+08	3.13633e+08	3.20582e+08	3.20462e+08	2.99086e+08
XP_011466846.1	protein transport protein SEC31 homolog B isoform X1	4.17633e+08	4.82019e+08	4.78679e+08	1.93996e+08	3.64742e+08	4.19456e+08	2.7236e+08	3.45941e+08	3.41812e+08	2.8712e+08	2.81487e+08	1.84375e+08
XP_004290741.1	V-type proton ATPase subunit B2	3.09512e+08	2.7046e+08	1.84537e+08	3.45333e+08	3.95452e+08	3.86769e+08	3.14034e+08	2.95365e+08	2.84535e+08	1.52168e+08	1.82372e+08	1.52554e+08
XP_004293762.1	proteasome subunit alpha type-2-A	6.34584e+08	4.88929e+08	6.51482e+08	4.43537e+08	9.09783e+08	8.70013e+08	6.59202e+08	4.53531e+08	4.25566e+08	6.37228e+08	1.02084e+09	1.32744e+09
XP_004307294.1	UDP-glucose 6-dehydrogenase 1-like	4.32704e+08	3.2702e+08	4.74248e+08	2.39839e+08	3.15673e+08	2.59846e+08	3.18122e+08	4.13956e+08	2.79521e+08	2.91871e+08	2.83218e+08	2.56517e+08
XP_011470355.1	tripeptidyl-peptidase 2	2.0837e+08	5.40841e+08	4.27298e+08	2.11362e+08	2.93339e+08	2.3523e+08	1.72818e+08	1.99221e+08	2.05364e+08	1.7399e+08	1.6516e+08	2.01521e+08
XP_004291357.1	tubulin beta chain-like	1.46623e+08	9.28232e+07	1.12985e+08	1.14299e+08	9.79107e+07	9.47244e+07	1.02226e+08	1.6046e+08	1.66338e+08	1.46196e+08	1.44182e+08	1.51008e+08
XP_004287770.1	aconitate hydratase 1	2.18578e+08	2.28011e+08	2.28399e+08	1.82062e+09	1.63995e+09	1.64175e+09	6.42206e+08	1.02715e+09	9.39463e+08	1.03349e+09	8.40695e+08	8.00482e+08
XP_004290714.1	NPL4-like protein 2	3.84402e+08	1.18214e+08	8.83784e+07	3.68801e+08	3.06739e+08	2.94749e+08	2.75932e+08	4.19042e+08	4.06071e+08	3.91303e+08	3.99568e+08	3.88235e+08
XP_004298972.1	cell division cycle protein 48 homolog	1.27904e+08	1.18029e+08	1.25471e+08	1.42112e+08	1.37421e+08	1.80829e+08	1.49516e+08	1.01372e+08	9.13964e+07	1.24705e+08	1.26316e+08	1.26434e+08
XP_004306803.1	remorin-like	1.10879e+08	1.9732e+08	1.24602e+07	3.77269e+07	1.47189e+07	2.10531e+07	9.67142e+07	1.02806e+07	1.00822e+07	5.36215e+07	4.35605e+07	7.60779e+07
XP_004300492.1	importin subunit beta-1-like	4.51701e+08	2.56812e+08	4.53215e+08	4.98437e+08	9.19047e+08	7.7217e+08	4.92119e+08	3.46026e+08	2.76536e+08	8.44245e+08	3.58904e+08	5.08973e+08
XP_004302283.1	UMP-CMP kinase 3-like	4.34593e+08	2.81227e+08	2.47058e+08	1.32152e+08	1.68672e+08	9.98612e+07	2.25752e+08	1.81523e+08	2.66054e+08	9.26441e+07	6.31778e+07	1.39937e+08
XP_004288617.1	calmodulin-7	7.76443e+08	7.2091e+08	7.46592e+08	6.04204e+08	3.26097e+08	2.8793e+08	2.456e+08	7.16141e+08	8.09143e+08	1.23735e+09	1.05106e+09	1.10827e+09
XP_004300162.1	proteasome subunit alpha type-3	4.71637e+08	4.57797e+08	4.72333e+08	1.52884e+09	1.48835e+09	1.2726e+09	1.19167e+09	1.22718e+08	1.22994e+08	1.84934e+08	2.04699e+08	1.38223e+08
XP_004291861.1	proteasome subunit alpha type-1-A-like	7.38175e+08	3.49517e+08	2.06866e+08	3.22718e+08	3.0527e+08	2.90448e+08	3.19288e+08	5.99242e+08	4.57056e+08	5.01666e+08	3.48339e+08	3.15018e+08
XP_004295031.1	protein disulfide isomerase-like 1-4	2.68721e+08	2.96618e+08	2.98942e+08	2.12101e+08	2.0865e+08	1.8266e+08	7.85213e+07	1.59682e+08	1.77916e+08	1.90567e+08	1.69585e+08	1.78999e+08
XP_011468315.1	glucuronokinase 1	1.32404e+08	1.21149e+08	1.28059e+08	7.59438e+07	1.58378e+08	1.41029e+08	1.0887e+08	6.59344e+07	6.35982e+07	9.90961e+07	6.17344e+07	5.03858e+07
XP_004306728.1	desiccation protectant protein Lea14 homolog	1.77077e+08	1.91074e+08	7.50214e+07	1.26691e+08	1.23703e+08	7.09078e+07	1.11585e+08	1.64189e+08	1.55263e+08	7.5218e+07	1.01156e+08	1.19001e+08
XP_004297549.1	beta-fructofuranosidase, insoluble isoenzyme CWINV1-like	5.98343e+08	3.86559e+08	1.18835e+08	3.64961e+08	4.48363e+08	3.1308e+08	5.29373e+08	3.47429e+08	3.83105e+08	7.75471e+08	5.2414e+08	6.43422e+08
XP_004291312.1	L-ascorbate oxidase homolog	2.17039e+08	1.72557e+08	1.86266e+08	1.28477e+08	1.88573e+08	1.80316e+08	2.14586e+08	3.08199e+08	2.90204e+08	5.9018e+08	3.93593e+08	5.50123e+08
XP_004307704.1	alpha-soluble NSF attachment protein 2	9.01205e+07	8.26327e+07	1.5916e+08	1.83674e+08	2.29152e+08	1.15273e+08	1.93601e+08	3.46069e+08	2.17972e+08	1.7101e+08	1.55715e+08	2.31366e+08
XP_004291637.1	ABC transporter F family member 1	1.76872e+08	1.69638e+08	1.61672e+08	2.19363e+08	2.07092e+08	1.84487e+08	1.10581e+08	1.11231e+08	1.212e+08	1.08552e+08	1.05227e+08	9.60119e+07
XP_004288768.2	leucoanthocyanidin dioxygenase-like	1.5873e+08	1.33037e+08	1.51203e+08	1.55131e+08	1.43352e+08	1.53992e+08	1.15968e+08	1.00263e+08	9.70343e+07	1.21897e+08	6.38683e+07	1.19373e+08
XP_004289844.1	peptidyl-prolyl cis-trans isomerase 1	1.64611e+08	1.5455e+08	1.81446e+08	8.32995e+07	1.05829e+08	4.3037e+07	9.52704e+07	1.42168e+08	8.59079e+07	2.09785e+08	2.36294e+08	1.76919e+08
XP_004291934.1	serpin-ZX	8.09335e+08	1.58224e+09	1.89811e+09	3.5635e+09	3.12408e+09	1.30613e+09	2.99403e+09	4.68081e+09	4.52306e+09	6.51012e+09	6.34725e+09	6.43822e+09
XP_004299412.1	peroxisomal acyl-coenzyme A oxidase 1	4.27059e+08	1.50471e+08	4.6475e+08	2.73108e+08	1.99784e+08	2.2184e+08	2.15876e+08	2.47921e+08	2.3314e+08	3.2411e+08	3.11737e+08	2.26316e+08
XP_011464118.1	ubiquitin receptor RAD23d-like isoform X1	1.38772e+08	1.38574e+08	2.11052e+08	3.03347e+08	4.42696e+08	1.55867e+08	2.22205e+08	2.73772e+08	2.52954e+08	2.7064e+08	1.76144e+08	2.43997e+08
XP_004287468.2	NADP-dependent malic enzyme	2.62077e+08	1.94737e+08	2.76573e+08	1.94228e+08	1.69459e+08	1.4338e+08	1.42688e+08	7.73487e+07	6.00944e+07	1.47156e+08	1.64824e+08	1.67175e+08
XP_004299822.1	uncharacterized protein LOC101299383	4.35688e+08	4.21428e+08	4.30448e+08	9.85502e+07	4.01474e+08	3.06286e+08	3.4821e+08	3.34717e+08	3.34078e+08	2.92957e+08	2.54767e+08	3.32459e+08
XP_004302049.1	GDP-mannose 3,5-epimerase 2	9.10784e+07	1.02803e+08	2.51819e+07	9.36018e+07	1.19468e+08	1.3927e+08	1.66172e+08	1.08886e+08	9.04178e+07	1.1594e+08	1.16287e+08	1.87061e+08
XP_004287702.2	thioredoxin reductase NTRB-like	6.53884e+08	6.27819e+08	6.76912e+08	3.70814e+08	3.61288e+08	3.5492e+08	2.97219e+08	4.35073e+08	3.96335e+08	1.55174e+08	2.8713e+08	2.77741e+08
XP_004300334.1	T-complex protein 1 subunit alpha	1.55577e+08	1.70519e+08	2.13833e+08	2.2653e+08	2.18515e+08	1.72723e+08	2.6634e+08	2.87925e+08	2.19014e+08	2.65701e+08	2.48713e+08	2.28678e+08
XP_004294956.2	formate--tetrahydrofolate ligase	2.144e+08	1.98445e+08	1.07279e+08	1.9167e+08	1.98907e+08	1.88182e+08	1.42207e+08	1.97421e+08	1.21503e+08	1.35135e+08	1.26245e+08	1.33713e+08
XP_004304440.1	phenylalanine ammonia-lyase 1	1.37265e+08	1.64453e+08	1.55355e+08	1.69053e+08	1.38897e+08	1.12224e+08	1.52022e+08	2.35121e+08	2.21223e+08	1.36752e+08	2.03101e+08	1.57999e+08
XP_004290059.1	ubiquitin domain-containing protein DSK2a	1.09334e+08	1.58075e+08	8.32807e+07	1.25127e+08	8.75882e+07	7.54497e+07	5.73884e+07	9.02745e+07	8.70069e+07	5.59414e+07	5.00432e+07	4.86134e+07
XP_004307120.1	uridine 5'-monophosphate synthase	1.76546e+08	1.6949e+08	1.83486e+08	1.26963e+08	1.52212e+08	5.80369e+07	1.14533e+08	1.41591e+08	1.31485e+08	1.80093e+08	1.22511e+08	1.64157e+08
XP_004299548.1	guanine nucleotide-binding protein subunit beta-like protein	1.57399e+08	1.64882e+08	1.017e+08	6.63286e+07	7.37249e+07	3.60293e+07	1.04565e+08	1.1045e+08	1.24899e+08	1.25938e+08	5.92346e+07	1.47397e+08
XP_011460234.1	nucleosome assembly protein 1;2	3.6659e+08	2.56516e+08	2.96265e+08	2.94493e+08	3.27496e+08	2.37864e+08	2.3523e+08	3.11279e+08	3.20754e+08	2.54039e+08	2.62474e+08	4.77062e+08
XP_004304018.1	polyadenylate-binding protein 8-like	2.52128e+08	2.75411e+08	2.6525e+08	4.98721e+08	3.9151e+08	3.42928e+08	2.45601e+08	2.11814e+08	2.04802e+08	2.66418e+08	2.08199e+08	2.31952e+08
XP_004293926.1	pyruvate decarboxylase 1	1.10193e+08	8.39494e+07	1.00151e+08	2.17586e+08	1.5063e+08	1.64328e+08	1.45828e+08	1.61586e+08	1.55364e+08	9.43319e+07	8.68344e+07	7.68884e+07
XP_004288651.1	leucine--tRNA ligase, cytoplasmic	6.06791e+07	1.14144e+08	6.38326e+07	6.20213e+07	1.28619e+08	9.36016e+07	3.80855e+07	2.12206e+08	1.99138e+08	4.45243e+07	4.18041e+07	9.0176e+07
XP_004299276.1	isoaspartyl peptidase/L-asparaginase 1	1.38035e+08	9.32256e+07	1.66358e+08	2.12114e+08	1.15347e+08	1.01145e+08	1.53204e+08	1.74913e+08	1.65926e+08	1.16622e+08	1.94842e+08	2.10868e+08
XP_004300605.1	probable Xaa-Pro aminopeptidase P	2.37855e+08	1.64496e+08	1.43134e+08	1.53527e+08	1.18248e+08	1.46285e+08	1.22486e+08	1.67666e+08	1.52562e+08	9.57225e+07	2.05159e+08	1.07865e+08
XP_004304051.1	putative UDP-glucose glucosyltransferase	1.07791e+08	1.05045e+08	1.1763e+08	1.16599e+08	1.4388e+08	1.09572e+08	9.40588e+07	2.45076e+08	2.26853e+08	2.40953e+08	1.95541e+08	2.4005e+08
XP_011459045.1	plasma membrane ATPase 4-like isoform X1	1.0952e+08	1.36605e+08	2.47202e+08	1.30776e+07	5.56246e+07	2.51723e+08	1.1677e+08	2.29687e+08	1.69621e+08	2.74926e+08	2.60713e+08	3.37613e+08
XP_004299291.1	protein SPIRAL1-like 2	7.06383e+07	5.63274e+07	6.08114e+07	1.46188e+08	2.00164e+08	2.28547e+08	2.7618e+08	5.48307e+07	2.72058e+07	3.68922e+07	8.03735e+07	1.29155e+08
XP_004291075.1	cysteine proteinase RD21a	1.58222e+09	1.55018e+09	1.58246e+09	7.79541e+08	6.52194e+08	7.91398e+08	6.7422e+08	1.56965e+09	1.59224e+09	1.04307e+09	1.65078e+09	9.92188e+08
XP_004294018.1	vesicle-fusing ATPase	3.499e+08	3.71792e+08	3.63349e+08	5.48935e+08	4.70193e+08	3.85014e+08	3.17066e+08	2.20158e+08	3.75067e+08	3.34067e+08	2.94266e+08	3.27536e+08
XP_004299087.1	alpha-xylosidase 1	6.91098e+07	8.46587e+07	7.42292e+07	2.55669e+08	1.16547e+08	1.95516e+08	1.49103e+08	5.08574e+07	5.7763e+07	1.55491e+08	1.54446e+08	1.41998e+08
XP_004303758.1	pectinesterase-like	1.78588e+08	2.0865e+08	1.37618e+08	2.81193e+08	1.23723e+08	1.15534e+08	7.62106e+07	1.90847e+08	4.49673e+07	2.32941e+08	1.98738e+08	2.17581e+08
XP_004294947.1	ruBisCO large subunit-binding protein subunit beta, chloroplastic	2.02166e+08	1.17695e+08	1.97573e+08	6.99879e+07	9.83612e+07	9.70798e+07	7.91347e+07	2.41845e+08	2.27211e+08	1.27188e+08	1.104e+08	1.17181e+08
XP_004300132.1	actin cytoskeleton-regulatory complex protein PAN1	1.54379e+08	1.49437e+08	2.10197e+08	2.42178e+08	2.68372e+08	2.7264e+08	2.23559e+08	1.37801e+08	1.12696e+08	1.30035e+08	1.21454e+08	1.75368e+08
XP_004306820.1	proline-rich protein HaeIII subfamily 1-like	2.66075e+07	3.48071e+07	3.43976e+07	4.88829e+07	6.29363e+07	5.39647e+07	3.77422e+07	1.74613e+07	1.32532e+07	5.66826e+07	5.84888e+07	2.95661e+07
XP_004303342.1	activator of 90 kDa heat shock protein ATPase homolog	3.21166e+08	3.3781e+08	3.24221e+08	3.77107e+08	2.92385e+08	5.14878e+08	5.24649e+08	3.02261e+08	4.52831e+08	2.37157e+08	4.09491e+08	2.82364e+08
XP_004304323.1	DEAD-box ATP-dependent RNA helicase 38-like	1.0478e+08	1.95281e+08	1.99133e+08	7.45856e+07	1.41295e+08	1.87909e+08	1.90772e+08	1.91558e+08	1.83671e+08	4.09113e+08	3.10287e+08	4.41307e+08
XP_011466547.1	guanosine nucleotide diphosphate dissociation inhibitor 2 isoform X1	1.65489e+08	8.96557e+07	1.00157e+08	3.87094e+08	1.82786e+08	2.06414e+08	2.08494e+08	2.59533e+08	2.35467e+08	1.70449e+08	1.79742e+08	1.51373e+08
XP_011468207.1	V-type proton ATPase subunit C	3.73925e+08	4.43559e+08	4.80908e+08	5.53096e+08	4.36914e+08	4.48021e+08	4.55397e+08	4.80475e+08	4.21747e+08	3.56296e+08	3.47362e+08	2.91625e+08
XP_004300123.1	coatomer subunit delta	2.67788e+08	2.57811e+08	1.67442e+08	1.23947e+08	2.19068e+08	1.99444e+08	1.29171e+08	1.35671e+08	1.17965e+08	8.15685e+07	1.06363e+08	1.02662e+08
XP_004302641.1	acetyl-coenzyme A carboxylase carboxyl transferase subunit alpha, chloroplastic	8.76415e+07	1.13639e+08	9.40193e+07	1.72875e+08	1.6612e+08	1.55522e+08	3.00252e+08	1.38169e+08	1.39155e+08	1.09277e+08	9.92395e+07	1.1111e+08
XP_004303438.1	aspartate--tRNA ligase, cytoplasmic	9.01872e+07	6.89718e+07	7.6072e+07	1.73243e+08	1.82613e+08	2.53553e+08	2.65725e+08	4.32404e+07	3.89978e+07	5.59787e+07	4.80609e+07	5.19272e+07
XP_004291266.1	proteasome subunit beta type-6	2.82511e+08	1.09714e+08	1.24101e+08	9.83217e+07	3.01202e+08	2.78706e+08	2.60331e+08	3.34743e+08	2.99023e+08	2.05434e+08	1.29871e+08	2.26831e+08
XP_004299295.1	ras GTPase-activating protein-binding protein 1	1.60841e+08	1.9694e+08	1.37091e+08	2.46157e+08	1.30359e+08	1.63025e+08	1.46465e+08	1.00071e+08	9.02919e+07	5.26784e+07	9.90226e+07	1.24085e+08
XP_004306319.1	alpha-mannosidase	1.27735e+08	1.03654e+08	1.24719e+08	1.30948e+08	1.51056e+08	1.38007e+08	1.20787e+08	1.15596e+08	8.73412e+07	7.2131e+07	6.69111e+07	6.55615e+07
XP_004303046.1	pyruvate kinase, cytosolic isozyme-like	5.78483e+07	4.56433e+07	6.34089e+07	1.0214e+08	7.40805e+07	1.16632e+08	7.10046e+07	3.909e+07	3.94626e+07	2.81201e+07	2.81522e+07	2.70779e+07
XP_004300197.2	eukaryotic translation initiation factor 3 subunit J-A-like	3.90655e+08	3.67441e+08	4.04283e+08	3.2109e+08	2.42116e+08	2.82017e+08	7.74055e+07	1.64342e+08	1.4882e+08	3.39574e+08	2.87162e+08	1.38823e+08
XP_004303573.1	acetyl-CoA acetyltransferase, cytosolic 1-like	2.17824e+08	2.04717e+08	1.8244e+08	3.59596e+07	1.15258e+08	1.57287e+08	9.98927e+07	1.41114e+08	1.18638e+08	1.60502e+08	1.69507e+08	1.47316e+08
XP_011469144.1	transketolase, chloroplastic	7.09114e+07	8.97541e+07	7.51071e+07	4.42401e+07	6.87875e+07	1.01292e+08	7.0932e+07	8.0392e+07	7.8427e+07	6.3698e+07	6.38881e+07	5.24927e+07
XP_004296126.1	enhancer of mRNA-decapping protein 4-like	5.64765e+08	4.99049e+08	1.4407e+08	4.40789e+08	4.80383e+08	3.63155e+08	4.78693e+08	2.71979e+08	4.61582e+08	4.51629e+08	5.12844e+08	5.35292e+08
XP_004303706.1	proteasome subunit alpha type-6	5.60841e+07	3.99349e+07	5.53421e+07	1.11971e+08	8.06594e+07	6.87198e+07	7.92044e+07	6.33774e+07	6.24192e+07	3.44526e+07	6.64119e+07	5.78038e+07
XP_004293374.1	putative MO25-like protein At5g47540	3.81954e+08	3.05915e+08	2.84178e+08	2.61291e+08	3.10916e+08	2.52392e+08	3.40888e+08	3.57429e+08	3.84942e+08	6.46244e+08	5.70614e+08	6.11255e+08
XP_011459396.1	arginine--tRNA ligase, cytoplasmic-like isoform X1	2.17819e+08	4.20514e+08	6.56332e+08	3.8057e+08	2.03361e+08	3.8015e+08	7.52027e+08	3.06153e+08	2.50544e+08	4.57861e+08	6.52537e+08	5.16502e+08
XP_004296887.1	major allergen Pru av 1-like	1.52786e+08	7.24643e+07	1.15885e+08	1.66322e+08	1.63408e+08	1.95727e+08	9.92988e+07	1.12567e+08	9.43023e+07	1.15548e+08	1.16313e+08	1.06945e+08
XP_004304500.1	V-type proton ATPase subunit D	1.08321e+09	1.02796e+09	7.89365e+08	1.23527e+09	5.61753e+08	8.16435e+08	6.76607e+08	1.82354e+09	1.62122e+09	1.5866e+09	1.06536e+09	1.41163e+09
XP_004302244.1	calreticulin	2.29907e+08	1.55161e+08	1.39769e+08	4.75874e+07	1.45318e+08	1.80479e+08	1.54277e+08	1.20854e+08	7.50101e+07	2.91259e+08	2.86196e+08	1.6284e+08
XP_004287272.1	probable sucrose-phosphate synthase 1	3.03799e+08	2.43148e+08	3.41405e+08	1.9848e+08	4.41242e+08	4.34488e+08	4.34773e+08	2.21007e+08	2.06169e+08	2.56417e+08	1.1493e+08	1.6326e+08
XP_004290031.1	26S proteasome regulatory subunit 4 homolog A	1.45557e+08	1.4733e+08	1.53703e+08	1.50891e+08	2.20878e+08	1.05039e+08	1.49117e+08	9.65873e+07	9.89843e+07	1.33335e+08	1.15273e+08	1.23681e+08
XP_004289815.1	leucine-rich repeat extensin-like protein 1	4.43307e+08	4.06089e+08	3.5054e+08	2.36936e+08	3.628e+08	3.68334e+08	3.65817e+08	2.94659e+08	1.72669e+08	3.03155e+08	2.97853e+08	2.59482e+08
XP_004299218.1	non-functional NADPH-dependent codeinone reductase 2-like	2.1914e+08	2.11614e+08	2.35145e+08	3.46629e+08	2.89925e+08	2.72735e+08	2.18716e+08	2.52867e+08	2.51383e+08	2.22996e+08	2.28483e+08	3.03575e+08
XP_004293298.1	putative lactoylglutathione lyase	2.19955e+09	1.47999e+09	3.16597e+09	4.73296e+09	3.36187e+09	1.72544e+09	3.32071e+09	1.08354e+09	3.24308e+09	4.82264e+09	4.74446e+09	1.69634e+09
XP_004297276.1	26S proteasome non-ATPase regulatory subunit 11 homolog	5.58358e+08	6.61263e+08	7.81651e+08	1.20134e+09	1.13968e+09	5.9983e+08	1.0118e+09	7.05488e+08	6.90034e+08	8.52946e+08	6.31892e+08	1.25764e+09
XP_004295034.1	dihydrolipoyl dehydrogenase, mitochondrial	2.65016e+08	2.53706e+08	2.65047e+08	2.45786e+08	1.67597e+08	2.07102e+08	1.89796e+08	7.59268e+07	7.84961e+07	2.58752e+08	2.54425e+08	2.24501e+08
XP_004297796.1	eukaryotic translation initiation factor 3 subunit I-like	2.03167e+08	1.99691e+08	1.55921e+08	5.13198e+08	7.91436e+08	8.03277e+08	8.29588e+08	9.25599e+07	7.68844e+07	1.45056e+08	1.16572e+08	1.66687e+08
XP_011466617.1	probable cytosolic oligopeptidase A	7.9984e+07	7.74031e+07	1.04611e+08	2.17851e+08	2.81747e+08	2.16752e+08	2.22359e+08	1.58538e+08	1.4519e+08	1.3784e+08	1.21331e+08	1.30046e+08
XP_004303665.1	dihydrolipoyllysine-residue acetyltransferase component 3 of pyruvate dehydrogenase complex, mitochondrial-like	2.26298e+08	1.9035e+08	8.94307e+07	9.33754e+07	3.84551e+07	6.24384e+07	1.35758e+08	1.68316e+08	1.57886e+08	9.25347e+07	9.71265e+07	8.04641e+07
XP_004307875.1	exportin-1-like	4.12354e+07	5.93999e+07	8.24403e+07	3.26022e+08	3.89467e+08	4.37478e+08	3.62331e+08	6.88731e+07	5.00466e+07	4.50977e+07	4.39144e+07	5.78025e+07
XP_004293939.1	14-3-3-like protein B	1.44541e+08	1.23328e+08	1.27965e+08	1.91156e+08	1.1165e+08	9.39274e+07	8.68142e+07	1.61254e+08	1.5021e+08	9.18416e+07	9.12366e+07	8.29194e+07
XP_004296631.1	glutathione reductase, cytosolic	1.03876e+09	1.02143e+09	1.94891e+08	4.09221e+08	5.72126e+08	6.0917e+08	6.13712e+08	4.25965e+08	3.82208e+08	2.30709e+08	4.23514e+08	3.39572e+08
XP_004294235.1	tubulin beta chain	6.03861e+08	5.39055e+08	2.28548e+08	4.4827e+08	2.05527e+08	2.09833e+08	2.05153e+08	3.1899e+08	2.19973e+08	1.95343e+08	1.77872e+08	1.75344e+08
XP_004307876.1	anthocyanidin 3-O-glucosyltransferase 2	1.47396e+09	1.45276e+09	1.44193e+09	1.84256e+08	1.68247e+09	1.62896e+09	1.39898e+09	8.74673e+08	7.57495e+08	8.76713e+08	4.61279e+08	4.301e+08
XP_004304040.1	D-3-phosphoglycerate dehydrogenase 1, chloroplastic	5.36749e+08	5.58091e+08	6.33462e+08	1.10068e+08	3.93134e+08	4.12619e+08	2.1843e+08	1.86992e+08	1.90553e+08	5.93286e+08	5.92458e+08	5.42053e+08
XP_004299722.1	eukaryotic translation initiation factor 3 subunit C-like	1.09409e+08	2.29924e+08	8.37162e+07	2.35592e+08	2.2919e+08	2.4912e+08	1.1238e+08	2.02615e+08	3.01916e+08	3.04402e+08	2.22701e+08	1.94783e+08
XP_004303755.1	26S protease regulatory subunit 7	1.49552e+08	8.71491e+07	8.46964e+07	1.08202e+08	1.1627e+08	1.69566e+08	1.40845e+08	1.3225e+08	1.19966e+08	9.4699e+07	9.79916e+07	8.57178e+07
XP_004296961.1	protein transport protein SEC23-like	2.71037e+08	2.75077e+08	2.64437e+08	8.86291e+07	3.00358e+08	2.77453e+08	2.42698e+08	2.99371e+08	2.37011e+08	1.65494e+08	2.31747e+08	1.8245e+08
XP_011462337.1	lysine--tRNA ligase-like	5.66049e+07	1.05305e+08	2.21696e+08	2.95562e+07	6.69744e+07	3.24804e+07	3.1032e+07	4.58015e+07	4.37602e+07	1.35441e+07	2.26973e+07	2.28319e+07
XP_004293328.1	pyrophosphate--fructose 6-phosphate 1-phosphotransferase subunit beta-like	1.39573e+08	1.51261e+08	1.41014e+08	2.98193e+08	1.64939e+08	2.07612e+08	2.08542e+08	1.76507e+08	1.39573e+08	1.16769e+08	6.38092e+07	9.06328e+07
XP_004287074.1	3-hydroxyisobutyryl-CoA hydrolase-like protein 3, mitochondrial isoform X1	2.97424e+08	1.9401e+08	1.98731e+08	5.32068e+08	3.63099e+08	3.42968e+08	4.52303e+08	4.64366e+08	2.94764e+08	3.56693e+08	5.06915e+08	5.15352e+08
XP_004302552.1	uncharacterized protein LOC101309648	1.53075e+08	7.5157e+07	9.94656e+07	6.9733e+07	2.90298e+07	6.80889e+07	2.96222e+07	2.54997e+07	4.71498e+07	7.67626e+07	4.4825e+07	8.48054e+07
XP_004287801.1	26S proteasome non-ATPase regulatory subunit 4 homolog	2.29537e+08	2.24069e+08	1.85455e+08	1.13649e+08	1.42147e+08	8.40653e+07	8.4629e+07	1.54313e+08	1.05159e+08	1.32288e+08	1.25114e+08	1.22011e+08
XP_004287814.1	naringenin,2-oxoglutarate 3-dioxygenase	1.5299e+08	1.21514e+08	1.4599e+08	2.90599e+08	1.64918e+08	9.4123e+07	1.18145e+08	1.75416e+08	1.55356e+08	1.04423e+08	1.05116e+08	9.52629e+07
XP_004294614.1	11S globulin seed storage protein 2-like	2.23082e+08	7.00994e+08	6.59279e+08	6.65833e+07	2.4622e+08	2.18808e+08	5.64537e+08	8.63551e+08	7.69785e+08	6.74528e+08	5.43629e+08	3.21016e+08
XP_004307451.1	chalcone--flavonone isomerase 1	3.00583e+08	1.492e+08	2.32905e+08	1.14498e+08	9.82407e+07	6.93481e+07	4.5048e+07	1.89744e+08	1.71725e+08	1.51491e+08	1.11978e+08	5.77078e+07
XP_004302262.1	eukaryotic translation initiation factor 3 subunit A	1.55329e+08	1.84771e+08	1.87928e+08	7.66875e+07	1.98249e+08	1.86419e+08	2.41661e+08	1.56632e+08	2.10811e+08	2.17712e+08	5.81572e+08	5.34022e+08
XP_011467555.1	60S ribosomal protein L7-2	6.23537e+07	4.61931e+07	5.11943e+07	9.88945e+07	1.98887e+08	1.89759e+08	2.49766e+08	5.8396e+07	5.97801e+07	4.46686e+07	5.92571e+07	5.26646e+07
XP_004295122.1	T-complex protein 1 subunit eta	2.0598e+08	2.28257e+08	2.09711e+08	2.17102e+08	2.64305e+08	2.59562e+08	4.03074e+08	3.21386e+08	3.10571e+08	1.67644e+08	1.44508e+08	1.49215e+08
XP_004291066.1	uncharacterized protein LOC101292566	1.60623e+08	2.6842e+08	3.20406e+08	1.59592e+08	8.17573e+07	1.10433e+08	3.47608e+07	1.97335e+08	1.37876e+08	1.0936e+08	1.48678e+08	1.02809e+08
XP_004293978.1	coatomer subunit alpha-1-like	2.07898e+08	2.3048e+08	2.24708e+08	2.77973e+07	1.13274e+08	1.06186e+08	8.57689e+07	1.20716e+08	1.12998e+08	3.76799e+07	4.81116e+07	6.09744e+07
XP_004309487.1	calnexin homolog	6.13508e+07	3.46742e+07	2.74144e+07	1.59311e+08	9.40699e+07	1.57816e+08	1.1303e+08	4.68291e+07	4.22406e+07	4.83589e+07	4.35223e+07	3.73916e+07
XP_004297225.1	protein SPIRAL1-like 1	1.55808e+08	1.80535e+08	1.05559e+08	2.36248e+08	1.83033e+08	1.49785e+08	1.91755e+08	1.23379e+08	1.05441e+08	1.48717e+08	2.52109e+08	2.8593e+08
XP_004299766.1	biotin carboxylase 1, chloroplastic	2.30791e+08	2.65701e+08	2.58166e+08	1.46515e+08	1.40799e+08	1.44875e+08	1.31513e+08	3.24854e+08	2.94159e+08	2.53628e+08	3.41429e+08	3.44096e+08
XP_004291439.1	vesicle-associated membrane protein 711	7.64906e+07	7.21586e+07	6.74264e+07	1.49855e+08	1.46973e+08	8.70842e+07	1.04784e+08	7.75946e+07	1.03157e+08	1.14814e+08	8.41895e+07	9.23525e+07
XP_004307920.1	probable 6-phosphogluconolactonase 4, chloroplastic	1.19499e+08	1.17595e+08	1.0905e+08	1.24371e+08	1.73076e+08	1.50438e+08	9.75464e+07	1.77252e+08	1.80879e+08	3.34271e+08	3.39852e+08	3.47959e+08
XP_004308552.1	copper transport protein ATX1-like, partial	3.77869e+08	2.13643e+08	3.05207e+07	2.50445e+08	2.86402e+08	2.5779e+08	2.23702e+08	3.80672e+08	8.93399e+07	1.61888e+08	2.60167e+08	1.92987e+08
XP_011467727.1	glucose-6-phosphate 1-dehydrogenase, cytoplasmic isoform 2	5.3848e+08	4.47429e+08	5.46644e+08	4.17746e+08	4.11013e+08	3.76349e+08	3.67333e+08	1.45776e+09	1.01134e+09	6.61719e+08	7.80014e+08	5.10831e+08
XP_004287193.1	uncharacterized protein LOC101306848	2.3021e+08	2.17744e+08	2.24472e+08	2.82573e+08	2.35119e+08	2.46233e+08	1.91507e+08	2.86606e+08	2.78667e+08	2.61964e+08	2.60519e+08	2.33952e+08
XP_004287661.1	20 kDa chaperonin, chloroplastic	1.45592e+08	1.40329e+08	1.56617e+08	3.37631e+08	3.34802e+08	3.10969e+08	2.98248e+08	1.6263e+08	1.65426e+08	2.02321e+08	1.69018e+08	1.37217e+08
XP_004304240.1	alpha-1,4 glucan phosphorylase L isozyme, chloroplastic/amyloplastic-like	2.10522e+08	2.49515e+08	3.5492e+08	3.2896e+08	3.20631e+08	2.6534e+08	2.10606e+08	3.43619e+08	2.26781e+08	3.25596e+08	3.1714e+08	2.98691e+08
XP_011459596.1	aspartate aminotransferase, chloroplastic	3.1046e+07	1.97871e+07	3.279e+07	2.03359e+07	6.5534e+07	1.27076e+08	1.69157e+08	5.2174e+07	4.17419e+07	3.89231e+07	5.53632e+07	4.06884e+07
XP_004299990.1	peroxiredoxin-2B	9.94395e+07	1.04063e+08	1.05723e+08	1.00955e+08	1.0631e+08	1.42382e+08	1.03902e+08	5.71309e+07	1.05778e+08	1.14687e+08	8.93241e+07	1.38321e+08
XP_004291699.1	26S proteasome non-ATPase regulatory subunit 6 homolog	6.04039e+08	9.20719e+08	6.50936e+08	1.14801e+09	7.23381e+08	1.16477e+09	6.92798e+08	1.40604e+09	1.51882e+09	1.03989e+09	1.08021e+09	3.31128e+09
XP_004307094.1	protein ASPARTIC PROTEASE IN GUARD CELL 2	2.26912e+08	2.18089e+08	4.79267e+08	4.33524e+08	2.61959e+08	3.21811e+08	2.67298e+08	4.88951e+08	2.69866e+08	5.86621e+07	1.09643e+08	1.08098e+08
XP_004299816.1	patellin-3-like isoform X1	4.42954e+08	2.62186e+08	2.65232e+08	3.40688e+08	1.3793e+08	1.45698e+08	1.6042e+08	1.4237e+08	3.86783e+08	1.8919e+08	2.33428e+08	2.10992e+08
XP_004294088.2	protein DJ-1 homolog B	1.17844e+08	9.63448e+07	1.5329e+08	1.88908e+08	1.78494e+08	1.76276e+08	2.27055e+08	1.66929e+08	1.60545e+08	1.14645e+08	8.09949e+07	1.05131e+08
XP_004307209.1	cysteine proteinase inhibitor 12	1.16999e+08	1.55132e+08	9.77152e+07	8.65717e+07	1.03823e+08	1.18126e+08	1.18901e+08	1.50514e+08	1.45622e+08	9.4907e+07	1.11168e+08	1.20214e+08
XP_004297805.1	D-galacturonate reductase	1.16848e+08	4.70462e+07	1.18927e+08	1.80212e+08	1.62314e+08	1.25024e+08	4.13189e+08	2.93155e+08	3.23092e+08	7.75568e+08	5.49983e+08	7.75889e+08
XP_004303220.1	nudix hydrolase 3	1.5475e+08	6.50749e+07	1.84031e+08	8.90861e+07	5.9854e+07	4.12575e+08	9.56431e+08	1.12446e+08	3.80995e+08	6.78119e+08	5.69575e+08	6.7658e+08
XP_004297735.1	serine carboxypeptidase-like 34	1.13047e+08	1.15089e+08	8.73174e+07	1.51396e+08	1.7711e+08	1.19445e+08	1.03223e+08	8.78987e+07	1.06752e+08	9.50225e+07	1.13005e+08	1.27478e+08
XP_004296576.1	1,2-dihydroxy-3-keto-5-methylthiopentene dioxygenase 2	3.1535e+08	2.1746e+08	1.70531e+08	1.23825e+07	2.52285e+07	1.65411e+08	7.92469e+07	1.77888e+08	1.24076e+08	8.50664e+07	1.75442e+08	1.72711e+08
XP_004290321.1	soluble inorganic pyrophosphatase 6, chloroplastic	1.15964e+09	5.57633e+08	6.56674e+08	2.44059e+08	4.05488e+08	3.76568e+08	3.20798e+08	5.38261e+08	4.95863e+08	4.50249e+08	4.16961e+08	4.05519e+08
XP_004302653.1	protein SSUH2 homolog	1.43213e+08	1.93794e+08	1.1082e+08	4.63648e+07	2.48985e+07	2.29217e+07	7.62114e+07	8.87111e+07	4.81136e+07	8.16686e+07	9.2347e+07	1.60875e+08
XP_004302719.2	oxysterol-binding protein-related protein 3B	5.11917e+07	6.7158e+07	7.94436e+07	3.23771e+08	1.94031e+08	1.99013e+08	2.12261e+08	1.38733e+08	1.81562e+08	2.20893e+08	1.85418e+08	1.83672e+08
XP_004294220.1	probable glutathione S-transferase	1.12722e+08	1.3782e+08	2.97277e+07	8.3325e+07	1.07069e+08	1.39575e+08	1.64057e+08	1.5013e+08	1.21085e+08	1.25055e+08	9.2776e+07	1.73781e+08
XP_004300686.1	AP-4 complex subunit epsilon	4.88764e+08	7.04885e+08	7.47701e+08	3.42109e+08	3.26503e+08	2.89773e+08	2.5383e+08	4.6692e+08	4.27661e+08	2.14188e+08	1.6085e+08	1.5044e+08
XP_004297064.1	putative proline--tRNA ligase C19C7.06	9.14771e+07	7.948e+07	8.77138e+07	8.83318e+07	7.13655e+07	6.34486e+07	1.11923e+08	5.76423e+07	4.86895e+07	2.94017e+07	5.98013e+07	5.69647e+07
XP_004307353.1	serine carboxypeptidase-like	3.75854e+07	7.17978e+06	5.01447e+07	1.76784e+07	4.65979e+07	5.90148e+07	1.30679e+08	2.99798e+07	2.86539e+07	4.66114e+07	3.60081e+07	5.0696e+07
XP_004296652.1	cytochrome b5 isoform B	1.78207e+08	1.82229e+08	4.27144e+07	1.34685e+08	1.46206e+08	7.38997e+07	1.32313e+08	1.79545e+08	1.67006e+08	1.52521e+08	1.18796e+08	1.19286e+08
XP_004307387.1	uncharacterized protein LOC101296039 isoform X1	1.41035e+08	1.26159e+08	1.21609e+08	2.7689e+08	2.16182e+08	2.42653e+08	2.08696e+08	1.12866e+08	1.10704e+08	4.73585e+07	3.31753e+07	2.04165e+07
XP_004302250.1	probable protein disulfide-isomerase A6	2.235e+08	2.37169e+08	2.40175e+08	5.15874e+07	1.84632e+08	1.36475e+08	8.48247e+07	1.29102e+08	1.27815e+08	6.51276e+07	1.28536e+08	1.03079e+08
XP_004304049.1	probable cinnamyl alcohol dehydrogenase 1	1.76517e+08	1.6387e+08	1.68692e+08	2.098e+08	2.73954e+08	2.74789e+08	2.41087e+08	1.70158e+08	1.58129e+08	1.25841e+08	9.12388e+07	8.74378e+07
XP_004302387.1	26S protease regulatory subunit 6A homolog	2.71327e+08	2.67014e+08	2.21018e+08	2.98961e+08	1.5447e+08	2.10064e+08	2.72613e+08	3.25403e+08	1.97578e+08	2.7986e+08	2.284e+08	4.87145e+08
XP_011459658.1	LOW QUALITY PROTEIN	1.18129e+08	1.1865e+08	7.17595e+07	2.9362e+08	4.03254e+08	1.38137e+08	2.93049e+08	2.83401e+08	3.32564e+08	3.12574e+08	3.58537e+08	3.61621e+08
XP_004302163.1	isopentenyl-diphosphate Delta-isomerase I	8.65305e+07	1.0004e+08	8.3169e+07	1.30182e+08	1.92792e+08	9.04945e+07	1.91443e+08	8.20368e+07	7.02142e+07	1.89041e+08	9.00468e+07	1.43708e+08
XP_004288594.1	glutamine synthetase nodule isozyme	4.00977e+08	3.39316e+08	3.47245e+08	3.72505e+08	3.14528e+08	3.37038e+08	2.26136e+08	3.53065e+08	3.25921e+08	1.35949e+08	2.3821e+08	1.2829e+08
XP_004299910.1	T-complex protein 1 subunit epsilon	8.18321e+08	9.81773e+08	1.03285e+09	7.44412e+07	7.04476e+08	1.27402e+09	6.48764e+08	6.63004e+08	2.08582e+08	1.01134e+09	7.07626e+08	9.49305e+08
XP_004289838.1	triosephosphate isomerase, chloroplastic	1.26638e+08	1.36227e+08	1.38207e+08	8.52974e+07	1.49848e+08	1.51482e+08	1.08446e+08	7.9297e+07	1.23672e+08	1.39994e+08	1.40151e+08	1.27174e+08
XP_004290287.1	V-type proton ATPase subunit a3	2.32561e+08	2.24263e+08	2.67655e+08	5.56241e+07	3.47866e+08	2.18656e+08	3.9476e+07	2.31935e+08	1.98072e+08	1.8818e+08	2.16127e+08	1.59095e+08
XP_004299466.1	E3 ubiquitin-protein ligase RING1-like	7.66019e+07	6.70369e+07	5.95247e+07	1.27905e+08	1.28525e+08	1.21616e+08	1.28017e+08	6.02154e+07	7.12817e+07	1.22198e+08	1.22846e+08	1.06668e+08
XP_004299743.1	NADPH--cytochrome P450 reductase	2.8866e+07	5.05053e+07	6.56406e+07	6.92861e+07	8.93785e+07	8.50316e+07	6.70656e+07	6.62809e+07	6.49347e+07	9.46297e+07	8.09713e+07	8.156e+07
XP_011458966.1	ATP-dependent 6-phosphofructokinase 6	6.31031e+07	1.664e+08	8.67504e+07	1.67086e+08	1.23988e+08	8.43088e+07	5.38151e+07	1.92977e+07	3.8635e+07	4.38389e+07	1.05366e+08	6.40511e+07
XP_004287374.1	26S protease regulatory subunit 8 homolog A	2.15158e+08	1.94832e+08	2.0205e+08	2.81148e+08	1.63323e+08	1.30347e+08	1.06607e+08	1.32019e+08	1.07932e+08	1.68748e+08	1.59481e+08	1.86835e+08
XP_004294898.1	DNA damage-inducible protein 1 isoform X1	1.05538e+08	8.35687e+07	7.82554e+07	1.77602e+08	1.89352e+08	1.65984e+08	3.43634e+08	1.22756e+08	1.52929e+08	2.26235e+08	2.06298e+08	2.64023e+08
XP_011468838.1	2-dehydro-3-deoxyphosphooctonate aldolase 1	1.21354e+08	1.01754e+08	1.1776e+08	1.50421e+08	1.35497e+08	1.31987e+08	9.83344e+07	1.26599e+08	5.45004e+07	2.11525e+08	9.93864e+07	7.80682e+07
XP_004289648.1	26S protease regulatory subunit 10B homolog A	7.29261e+07	6.01124e+07	1.12407e+08	1.02762e+08	9.42119e+07	8.72202e+07	8.26256e+07	8.24355e+07	8.36038e+07	1.27569e+08	9.40075e+07	1.5848e+08
XP_004290160.1	peptidyl-prolyl cis-trans isomerase FKBP62	1.41378e+08	1.26323e+08	1.95016e+08	2.42716e+08	1.77345e+08	2.10649e+08	1.85987e+08	1.43281e+08	1.3207e+08	1.31258e+08	1.41261e+08	1.25685e+08
XP_004294095.1	malate dehydrogenase, mitochondrial	9.47375e+07	8.93707e+07	1.06781e+08	1.94085e+08	1.81163e+08	2.07644e+08	2.13569e+08	4.49981e+08	4.46359e+08	1.74438e+08	1.29833e+08	1.06142e+08
XP_004298746.1	bifunctional UDP-glucose 4-epimerase and UDP-xylose 4-epimerase 1	4.95596e+08	9.52563e+07	1.29325e+08	1.89707e+08	9.05503e+08	1.23154e+09	1.22699e+09	1.57129e+08	2.68551e+08	1.20757e+08	3.19138e+08	2.50765e+08
XP_011461464.1	ubiquitin-activating enzyme E1 1	4.19692e+08	2.53973e+08	1.59282e+08	2.31193e+08	2.57944e+08	2.56808e+08	1.74948e+08	3.69781e+08	3.63469e+08	3.53744e+08	3.59782e+08	3.20062e+08
XP_011463572.1	LOW QUALITY PROTEIN	8.08916e+07	8.0464e+07	8.23261e+07	4.22771e+07	3.30262e+07	1.93106e+08	2.37985e+07	7.58939e+07	5.9414e+07	1.23523e+08	1.27046e+08	1.56908e+08
XP_004298720.1	leucoanthocyanidin dioxygenase	1.41112e+08	7.6574e+07	8.29539e+07	5.74498e+07	9.9347e+07	7.49236e+07	8.82841e+07	6.14059e+07	1.19927e+08	7.05178e+07	7.17603e+07	6.21552e+07
XP_011461096.1	40S ribosomal protein S8	9.59125e+08	9.39786e+08	1.92738e+08	5.88384e+08	5.74038e+08	5.61947e+08	5.39049e+08	7.27501e+08	7.92821e+08	6.80928e+08	6.92222e+08	9.10653e+08
XP_004289972.1	succinyl-CoA ligase	1.26933e+08	2.70099e+08	1.61935e+08	2.27826e+08	4.03981e+08	4.91273e+08	5.34534e+08	3.12483e+08	2.90822e+08	2.69863e+08	1.94006e+08	2.89063e+08
XP_004306503.1	linoleate 13S-lipoxygenase 2-1, chloroplastic-like	2.00016e+08	1.89403e+08	1.87746e+08	6.14572e+08	7.40675e+08	6.49594e+08	3.21665e+08	7.24615e+07	9.25803e+07	2.05103e+08	1.35248e+08	1.7661e+08
XP_004288578.1	glutathione S-transferase F11-like	5.4317e+07	3.18724e+07	3.55507e+07	4.24139e+08	5.75062e+08	5.39828e+08	3.1433e+08	1.27645e+08	1.2823e+08	2.83213e+08	2.53223e+08	3.38971e+08
XP_004288607.1	cell division control protein 2 homolog	3.38341e+08	2.38282e+08	2.29123e+08	2.37176e+08	1.94546e+08	2.52436e+08	1.45046e+08	2.36439e+08	2.28903e+08	2.06261e+08	1.13993e+08	1.91354e+08
XP_004293571.1	bifunctional epoxide hydrolase 2-like	7.19249e+07	4.63377e+07	5.77631e+07	7.31671e+07	5.8619e+07	5.03398e+07	4.61202e+07	7.01164e+07	6.64948e+07	5.86789e+07	6.05457e+07	5.17888e+07
XP_004300016.2	26S proteasome non-ATPase regulatory subunit 12 homolog A-like	3.1319e+08	3.89235e+08	2.93504e+08	2.16186e+08	4.25372e+08	2.90844e+08	3.67641e+08	4.3283e+08	4.09806e+08	1.72337e+08	2.42779e+08	1.66301e+08
XP_004290567.1	alcohol dehydrogenase-like	1.21165e+08	9.52328e+07	1.61587e+08	4.25173e+07	3.66741e+07	5.52734e+07	6.67324e+07	7.20713e+07	5.46487e+07	6.61179e+07	5.70837e+07	3.93137e+07
XP_004306505.1	thioredoxin-like protein Clot	4.60532e+08	4.31962e+08	4.92766e+08	4.6568e+08	3.73238e+08	4.48223e+08	2.16393e+08	7.30629e+08	7.03432e+08	3.88884e+08	6.98074e+08	4.76533e+08
XP_011464487.1	uncharacterized protein LOC101292421	1.01048e+08	1.01077e+08	1.64018e+08	9.59598e+07	1.5244e+08	1.36567e+08	7.9693e+07	1.81736e+08	1.78125e+08	1.65844e+08	1.73039e+08	1.84614e+08
XP_011467865.1	auxin transport protein BIG	1.32319e+08	1.4376e+08	1.29759e+08	1.07045e+08	9.82759e+07	7.29648e+07	1.11412e+08	1.08917e+08	7.19416e+07	4.94848e+07	1.17011e+08	4.21426e+07
XP_004297515.1	glutamate-1-semialdehyde 2,1-aminomutase 2, chloroplastic-like	3.89925e+07	3.12249e+07	2.25896e+07	2.3908e+07	4.52285e+07	3.94039e+07	2.52295e+07	2.73435e+07	4.25262e+07	1.40135e+07	2.07914e+07	2.28147e+07
XP_004290808.1	60S ribosomal protein L18-2	9.19683e+07	6.56219e+07	6.50995e+07	8.30315e+07	7.95579e+07	6.7289e+07	6.18503e+07	9.78354e+07	9.31699e+07	8.87708e+07	8.68517e+07	7.81743e+07
XP_004291127.1	26S proteasome non-ATPase regulatory subunit 14 homolog	3.11765e+08	2.87338e+08	1.87118e+08	1.37287e+08	2.75299e+08	2.72851e+08	2.57024e+08	2.13859e+08	2.04563e+08	1.54404e+08	1.48824e+08	1.32993e+08
XP_004299783.1	glutaredoxin-C4	3.02793e+08	3.08299e+08	4.63638e+08	2.67746e+08	2.25486e+08	2.54136e+08	1.88475e+08	2.23875e+08	2.13304e+08	8.02103e+07	8.47862e+07	1.43893e+08
XP_004306549.1	inosine-5'-monophosphate dehydrogenase 2-like	2.77846e+08	1.09163e+08	1.96508e+08	2.72099e+08	2.5055e+08	2.01191e+08	1.53523e+08	1.6616e+08	1.50936e+08	1.33019e+08	1.78128e+08	2.0371e+08
XP_004293552.1	clathrin light chain 1-like	9.68174e+07	9.37417e+07	1.19401e+08	1.02972e+08	8.34407e+07	5.77293e+07	7.88013e+07	9.97378e+07	9.64302e+07	8.28674e+07	1.20825e+08	1.33563e+08
XP_004307617.1	26S proteasome non-ATPase regulatory subunit 7 homolog A	2.76161e+08	2.02462e+08	1.5123e+08	4.25479e+08	3.89211e+08	2.0119e+08	5.74946e+08	2.39824e+08	2.95451e+08	8.00729e+08	4.55265e+08	3.85021e+08
XP_004300238.1	probable ADP-ribosylation factor GTPase-activating protein AGD8	4.07329e+08	1.48007e+08	1.5635e+08	2.8821e+08	2.4888e+08	2.22762e+08	3.14527e+08	2.47376e+08	2.52253e+08	1.02575e+08	2.44973e+08	1.9871e+08
XP_004295207.1	uncharacterized protein LOC101301854	1.6282e+08	1.01807e+08	1.11994e+08	4.64904e+07	3.61084e+07	7.85758e+07	1.26625e+08	7.87264e+07	5.99728e+07	7.1125e+07	1.20173e+08	6.83426e+07
XP_004293320.1	malonyl-CoA decarboxylase, mitochondrial	9.72427e+07	9.92262e+07	6.98911e+07	1.25345e+08	1.20325e+08	8.48091e+07	6.49729e+07	7.11855e+07	6.7479e+07	4.84455e+07	4.55336e+07	4.34294e+07
XP_011458118.1	ankyrin repeat domain-containing protein 2	2.37224e+08	2.2165e+08	1.58452e+08	3.78996e+08	4.98985e+08	4.38099e+08	6.58976e+08	4.07069e+08	4.00922e+08	4.97581e+08	8.30017e+08	6.0574e+08
XP_004306656.1	exportin-2	3.56823e+08	3.42799e+08	2.99828e+08	3.18448e+08	2.74209e+08	2.64795e+08	2.2948e+08	2.84143e+08	3.17559e+08	3.04351e+08	3.75553e+08	2.66659e+08
XP_004296954.1	endo-1,3;1,4-beta-D-glucanase-like	2.12631e+08	4.73663e+08	2.83441e+08	1.84587e+08	1.75866e+08	2.03647e+08	1.16828e+08	1.37763e+08	1.4462e+08	2.74974e+08	1.5265e+08	9.3463e+07
XP_004306902.1	fasciclin-like arabinogalactan protein 10	1.0769e+09	1.61117e+09	1.4751e+09	7.7612e+08	8.30968e+08	6.96553e+08	7.62525e+08	8.9714e+08	8.01294e+08	9.109e+08	7.96475e+08	8.33562e+08
XP_004296199.1	importin-5	8.29568e+08	3.26846e+08	7.97445e+08	2.68904e+07	3.50677e+08	5.65375e+08	6.25061e+08	1.59972e+08	2.12199e+08	1.27002e+09	6.86505e+08	8.42118e+08
XP_011465491.1	tubulin-folding cofactor C	2.10071e+08	2.36895e+08	2.17509e+08	2.08553e+08	2.54687e+08	2.37206e+08	1.61379e+08	1.56635e+08	1.43507e+08	1.25432e+08	2.39575e+08	1.95557e+08
XP_011461080.1	grpE protein homolog, mitochondrial-like isoform X1	1.1284e+08	7.90246e+07	9.00949e+07	7.48676e+07	8.85142e+07	6.84505e+07	7.25764e+07	4.85044e+07	4.5533e+07	4.55898e+07	3.34127e+07	2.78028e+07
XP_004306542.1	polyketide synthase 1	9.40699e+07	8.77756e+07	7.48214e+07	2.24935e+08	3.76599e+08	4.60043e+08	4.82978e+08	2.73487e+07	3.56454e+07	8.25413e+07	5.9891e+07	7.86419e+07
XP_004293972.1	probable alpha,alpha-trehalose-phosphate synthase	1.53172e+08	2.99181e+07	3.15711e+08	3.85887e+08	3.88952e+08	2.96455e+08	1.02211e+08	2.90803e+08	2.83227e+08	6.11381e+08	2.32275e+08	5.46444e+08
XP_004297127.1	serine/threonine-protein phosphatase 2A 65 kDa regulatory subunit A beta isoform	9.99744e+07	1.27099e+08	1.97702e+08	1.13109e+08	1.68852e+08	1.74462e+08	1.59116e+08	1.00344e+08	1.19695e+08	8.0306e+07	7.2703e+07	6.41727e+07
XP_004291512.1	probable protein phosphatase 2C 39	1.59667e+08	8.83757e+06	1.21929e+08	1.28958e+08	2.86358e+08	9.98678e+07	7.25579e+07	1.51742e+08	1.30166e+08	1.27547e+07	1.42894e+08	1.79925e+07
XP_004302011.1	cysteine synthase isoform X1	1.67886e+08	2.15551e+08	1.99006e+08	3.03524e+08	2.89052e+08	3.08287e+08	1.6634e+08	3.26107e+08	3.71656e+08	4.56637e+08	5.16084e+08	4.62234e+08
XP_004287945.1	NEDD8-activating enzyme E1 regulatory subunit	1.11391e+08	1.45244e+08	1.65043e+08	1.31179e+08	1.0753e+08	1.03454e+08	5.7557e+07	1.74652e+08	1.59787e+08	1.70072e+08	1.15561e+08	1.34758e+08
XP_004289853.1	glycine-rich protein 2	7.79227e+07	6.57032e+07	7.81817e+07	5.25978e+07	5.10965e+07	2.8012e+07	2.81403e+07	1.53133e+08	1.00507e+08	4.40249e+07	4.64752e+07	3.89374e+07
XP_004299283.1	alpha-1,4-glucan-protein synthase	2.5429e+09	2.51557e+09	2.49056e+09	6.76034e+08	1.73901e+09	2.18608e+07	9.32125e+08	2.02638e+09	1.9579e+09	1.29853e+09	1.21772e+09	1.27636e+09
XP_004304578.1	glyceraldehyde-3-phosphate dehydrogenase A, chloroplastic	1.43839e+08	1.01437e+08	2.12178e+08	1.58064e+08	1.92884e+08	1.60666e+08	1.7048e+08	1.40377e+08	1.05159e+08	9.25065e+07	3.87197e+07	5.23491e+07
XP_004294177.1	asparagine--tRNA ligase, cytoplasmic 1-like	6.0821e+07	5.38922e+07	6.50595e+07	2.83017e+07	5.50738e+07	3.48032e+07	2.74093e+08	3.81433e+08	3.21941e+07	4.9983e+07	2.60839e+08	5.46881e+07
XP_004296394.1	cyanate hydratase	2.22532e+08	6.76565e+07	3.41825e+07	2.05191e+07	8.60406e+07	7.41339e+07	7.45784e+07	1.34969e+08	1.58347e+08	1.23928e+08	7.47871e+07	1.15991e+08
XP_004296464.1	putative glucose-6-phosphate 1-epimerase	3.08636e+08	2.0819e+08	3.17955e+08	2.85012e+08	1.522e+08	2.50377e+08	1.50931e+08	2.38653e+08	2.38745e+08	2.60503e+08	2.63657e+08	2.76052e+08
XP_004299093.1	cyclase-associated protein 1	7.64675e+07	6.99141e+07	8.06235e+07	1.23528e+08	1.35108e+08	1.52127e+08	1.3533e+08	2.47745e+08	2.00535e+08	1.19914e+08	1.03577e+08	1.35138e+08
XP_004309877.1	proteasome subunit beta type-4	1.36159e+08	1.11836e+08	1.00752e+08	4.56932e+07	7.92601e+07	4.26122e+07	8.54651e+07	1.4572e+08	1.27168e+08	1.47098e+08	1.16909e+08	1.4382e+08
XP_004294169.1	trifunctional UDP-glucose 4,6-dehydratase/UDP-4-keto-6-deoxy-D-glucose 3,5-epimerase/UDP-4-keto-L-rhamnose-reductase RHM1	3.3846e+08	5.64018e+07	2.39639e+08	6.09497e+07	9.8251e+07	2.48174e+08	1.941e+08	2.57161e+08	2.02487e+08	1.4599e+08	7.00151e+07	6.78554e+07
XP_004300214.1	uncharacterized protein LOC101299868	5.45381e+07	4.50251e+07	7.73726e+07	1.14547e+08	1.3923e+08	8.58609e+07	8.84366e+07	1.44914e+08	1.90632e+08	8.87474e+07	9.19489e+07	1.07209e+08
XP_004302144.1	eukaryotic translation initiation factor 3 subunit B-like	2.19517e+08	2.10709e+08	2.20373e+08	1.10785e+08	1.06083e+08	7.02233e+07	8.74807e+07	8.64036e+07	7.45698e+07	9.77528e+07	1.22719e+08	1.07565e+08
XP_011462568.1	importin beta-like SAD2	5.81762e+07	6.17361e+07	6.39817e+07	7.00327e+07	1.22418e+08	8.47902e+07	8.42286e+07	1.00562e+08	1.07696e+08	5.29631e+07	4.51311e+07	4.09033e+07
XP_004299353.1	malate dehydrogenase, chloroplastic	4.48245e+07	5.63377e+07	8.08486e+07	7.39074e+07	1.2689e+08	1.09502e+08	1.5223e+08	9.05943e+07	1.27593e+08	1.55865e+08	1.7346e+08	1.24073e+08
XP_004306539.2	carotenoid 9,10(9',10')-cleavage dioxygenase 1	1.69306e+08	1.61058e+08	1.7025e+08	6.75954e+07	1.6593e+08	1.82576e+08	1.50874e+08	1.44299e+08	1.39374e+08	2.85735e+08	1.67932e+08	1.56769e+08
XP_011463671.1	mitotic checkpoint protein BUB3.3-like	9.39225e+07	1.4446e+08	4.9511e+07	2.0672e+08	3.41398e+08	2.03017e+08	2.30611e+08	1.2294e+08	1.49886e+08	2.10947e+08	1.64529e+08	2.0699e+08
XP_004303647.1	nucleosome assembly protein 1;4-like	8.04558e+07	1.42774e+08	8.61653e+07	3.45122e+07	8.48192e+07	2.01599e+08	7.64746e+07	5.24499e+07	4.76019e+07	1.57732e+08	7.9981e+07	1.83335e+08
XP_004294836.1	2-hydroxyisoflavanone dehydratase-like	2.12811e+08	2.08464e+08	1.46147e+08	3.72189e+08	1.56569e+08	2.42005e+08	2.00699e+08	1.91269e+08	1.70216e+08	2.29618e+08	2.24544e+08	1.89972e+08
XP_004300681.1	catalase isozyme 1	5.32731e+07	5.38302e+07	7.02855e+07	2.06592e+08	1.33472e+08	1.44671e+08	8.50184e+07	9.02845e+07	1.12041e+08	1.03072e+08	9.62799e+07	7.75457e+07
XP_004287111.1	apolipoprotein D	1.00843e+08	5.90936e+07	6.86901e+07	1.78555e+08	2.12284e+08	2.16515e+08	2.0832e+08	1.18562e+08	1.10596e+08	5.80616e+07	5.14632e+07	5.91415e+07
XP_004291026.1	far upstream element-binding protein 1	8.41035e+07	1.50321e+08	1.62444e+08	1.13528e+07	1.77644e+08	1.80709e+08	2.92328e+08	9.93871e+07	1.7814e+08	6.81894e+07	1.22178e+08	1.28724e+08
XP_004302435.1	serine--tRNA ligase	5.31017e+07	4.65101e+07	7.34438e+07	6.55043e+07	5.90056e+07	4.28941e+07	3.59975e+07	3.72981e+07	2.07385e+07	2.27906e+07	5.44544e+07	2.9677e+07
XP_004287490.1	profilin	1.29922e+08	5.56842e+07	7.30928e+07	9.73879e+07	4.41944e+07	1.07744e+08	2.10429e+08	1.36611e+08	1.00655e+08	1.06939e+08	1.1167e+08	1.42693e+08
XP_004287368.1	GTP-binding nuclear protein Ran-3-like	1.2955e+09	2.55366e+09	1.22974e+09	2.0923e+09	1.038e+07	1.76756e+07	1.33777e+09	3.29102e+09	3.06134e+09	7.88952e+07	3.9381e+09	5.83568e+08
XP_004302704.1	aldo-keto reductase family 4 member C9-like isoform X1	1.28513e+09	7.27088e+08	5.01785e+08	5.5545e+08	4.73222e+08	1.13033e+09	1.08704e+09	1.00299e+09	9.06844e+08	8.92498e+08	1.79989e+09	8.5288e+08
XP_004300498.1	26S proteasome non-ATPase regulatory subunit 8 homolog A	1.25368e+08	1.04144e+08	1.34554e+08	2.33103e+08	1.10792e+08	1.00705e+08	1.10663e+08	1.21187e+08	1.18875e+08	1.08442e+08	1.11767e+08	1.06213e+08
XP_004294379.1	ubiquitin thioesterase OTU1	2.09653e+08	1.09913e+08	1.93709e+08	2.10302e+08	6.55276e+07	1.31667e+08	1.54425e+08	1.49882e+08	7.95278e+07	7.0996e+07	1.29558e+08	9.34735e+07
XP_011457781.1	LL-diaminopimelate aminotransferase, chloroplastic	1.28552e+08	1.29696e+08	1.25766e+08	8.46885e+07	7.54618e+07	7.55674e+07	7.3618e+07	1.14813e+08	1.0897e+08	8.11594e+07	5.93227e+07	9.75383e+07
XP_004296724.1	LOW QUALITY PROTEIN	1.03026e+08	4.06372e+06	8.40192e+07	1.18889e+08	6.7073e+07	8.88688e+07	1.05224e+08	1.38083e+08	1.46375e+08	1.90398e+08	8.91487e+07	2.32323e+08
XP_004296962.1	probable methionine--tRNA ligase	4.99898e+07	6.17093e+07	1.13508e+08	7.82887e+07	2.97802e+07	1.10195e+08	9.95649e+07	1.12334e+08	7.24531e+07	6.7587e+07	1.03054e+08	6.01032e+07
XP_004291772.1	cinnamoyl-CoA reductase 1	1.08951e+08	5.47062e+07	1.67494e+08	7.08302e+07	7.65396e+07	6.43216e+07	1.03955e+08	6.55354e+07	5.16508e+07	7.17742e+07	1.1856e+08	1.62482e+08
XP_004293968.1	60S ribosomal protein L11	1.4747e+08	1.01776e+08	9.96532e+07	1.07473e+08	7.41143e+07	7.28243e+07	1.26881e+08	1.77703e+08	1.41403e+08	3.47192e+07	1.23658e+08	3.30145e+07
XP_004291087.1	polyadenylate-binding protein 2-like	2.04453e+08	2.87872e+08	4.83562e+08	9.39824e+08	4.75199e+08	4.2809e+08	3.88743e+08	3.87824e+08	3.60615e+08	2.09471e+08	2.03259e+08	1.5349e+08
XP_011457866.1	vacuolar-sorting receptor 3	6.22163e+07	6.27218e+07	6.49967e+07	1.15631e+08	1.52803e+08	1.36333e+08	1.27343e+08	1.44098e+08	1.35107e+08	5.74127e+07	5.65506e+07	5.94568e+07
XP_004294237.1	lysosomal beta glucosidase-like	8.13626e+07	8.14534e+07	2.16741e+07	4.86104e+07	3.79034e+07	3.202e+07	4.7268e+07	2.73027e+07	2.51463e+07	6.59064e+07	1.03926e+08	1.06233e+08
XP_011469821.1	2-oxoglutarate dehydrogenase, mitochondrial-like	1.96295e+08	1.04715e+08	1.85323e+08	1.05986e+08	1.24366e+08	8.20817e+07	7.94689e+07	8.42267e+07	8.74075e+07	1.09005e+08	2.02993e+08	2.09199e+08
XP_004297034.1	postacrosomal sheath WW domain-binding protein	1.70743e+08	1.67032e+08	1.08447e+08	8.94492e+08	8.62424e+08	7.24716e+08	7.61111e+08	5.77095e+07	5.54762e+07	9.58522e+07	1.06616e+08	5.76709e+07
XP_011469322.1	diphosphomevalonate decarboxylase	1.76036e+08	2.49444e+08	1.3867e+08	1.43446e+08	1.48284e+08	1.14777e+08	1.31313e+08	1.69255e+08	1.00698e+08	2.04299e+08	1.06529e+08	2.12538e+08
XP_004299316.1	40S ribosomal protein S19-3	7.85689e+07	1.00227e+08	6.05157e+07	1.77829e+08	2.50199e+08	1.32366e+08	1.12266e+08	1.81402e+08	1.37202e+08	1.37531e+08	1.67988e+08	1.38558e+08
XP_011464743.1	calcium-transporting ATPase 8, plasma membrane-type-like	1.46127e+08	1.21588e+08	1.40575e+08	8.92495e+07	1.86595e+08	1.85381e+08	6.7771e+07	1.82696e+08	1.94649e+08	7.56656e+07	1.39504e+08	1.30618e+08
XP_004304310.1	40S ribosomal protein S9-2	8.6884e+07	7.81282e+07	9.7675e+07	5.38777e+08	5.47717e+08	5.41052e+08	4.49846e+08	4.74572e+07	4.33608e+07	9.39135e+07	4.26447e+07	1.06763e+08
XP_011469002.1	uncharacterized protein LOC101295560	2.98382e+08	1.04311e+08	1.1585e+08	4.38648e+08	4.56632e+08	2.25366e+08	3.44785e+08	3.01834e+08	2.83061e+08	1.87935e+08	1.50649e+08	1.3486e+08
XP_004302839.1	L-ascorbate peroxidase 2, cytosolic-like	4.40754e+07	6.01107e+07	4.21159e+07	4.0584e+07	1.8496e+07	8.09165e+07	8.24671e+07	5.87127e+07	9.17119e+07	9.5309e+07	1.69743e+07	7.78406e+07
XP_011464262.1	probable phenylalanine--tRNA ligase beta subunit	3.93707e+08	1.42033e+08	3.35978e+08	1.64984e+08	1.51151e+08	2.85191e+08	2.4425e+08	3.41752e+08	2.03245e+08	3.05975e+08	3.38629e+08	2.4628e+08
XP_004291829.1	thioredoxin H-type	3.76611e+07	3.66436e+07	1.05014e+08	1.59937e+08	5.98268e+07	1.35751e+08	1.52759e+08	1.14423e+08	1.06924e+08	6.22446e+07	1.80953e+08	1.14348e+08
XP_004287613.1	40S ribosomal protein S3-3-like	4.09797e+08	4.11103e+08	4.57207e+08	3.95798e+08	3.24356e+08	1.63481e+08	4.56141e+08	5.38443e+08	5.57658e+08	4.27914e+08	4.48815e+08	4.44593e+08
XP_004287825.1	GDP-mannose 4,6 dehydratase 1	3.25333e+08	3.33158e+08	2.14169e+08	4.28185e+08	4.48073e+08	4.27679e+08	3.56136e+08	3.03863e+08	2.57294e+08	1.3507e+08	1.29807e+08	1.26894e+08
XP_004293375.1	inositol monophosphatase 3	2.56412e+08	2.18038e+08	2.38698e+08	1.38383e+08	2.33031e+08	1.48369e+08	1.30867e+08	2.8602e+08	2.81059e+08	2.24624e+08	1.11885e+08	1.95316e+08
XP_004291618.1	protein SUPPRESSOR OF K(+) TRANSPORT GROWTH DEFECT 1	1.68284e+08	1.35072e+08	7.31762e+07	7.79331e+07	1.23485e+08	1.40626e+08	2.00204e+08	1.24567e+08	1.27438e+08	1.17698e+08	1.17913e+08	1.01914e+08
XP_004309068.1	inositol-tetrakisphosphate 1-kinase 1-like	4.1008e+07	4.70023e+07	3.08371e+07	4.55989e+07	1.08807e+08	1.42509e+08	1.08526e+08	6.71248e+07	5.84426e+07	6.38643e+07	5.05347e+07	9.21238e+07
XP_004307846.1	V-type proton ATPase subunit H	1.9057e+08	9.98782e+07	1.07941e+08	1.22379e+08	2.30853e+08	1.3284e+08	1.20289e+08	1.27109e+08	1.27233e+08	1.0645e+08	1.17129e+08	9.23902e+07
XP_004299763.1	3-oxo-Delta(4,5)-steroid 5-beta-reductase-like	7.37718e+07	1.98164e+07	2.43936e+07	1.41437e+07	1.0469e+08	1.77373e+08	1.55186e+08	6.50717e+07	9.26205e+07	4.37322e+07	4.73387e+07	3.90227e+07
XP_004297699.1	pyruvate kinase, cytosolic isozyme	1.64358e+08	1.51817e+08	2.15761e+08	5.00483e+08	3.44217e+08	1.19345e+08	2.93802e+07	9.35032e+07	2.86376e+08	1.1512e+08	1.08883e+08	9.37057e+07
XP_004304072.1	protein disulfide isomerase-like 2-3	2.91057e+07	2.08723e+07	6.21581e+07	7.88667e+07	1.11306e+08	3.88638e+07	1.76644e+08	1.69086e+08	1.52286e+08	1.1665e+08	9.53688e+07	1.21592e+08
XP_004297643.1	spermidine synthase 2	2.3451e+08	2.24979e+07	1.56539e+08	1.85512e+08	2.24911e+08	2.89834e+07	2.41326e+08	8.07274e+07	7.20226e+07	6.34255e+07	8.58193e+07	8.24738e+07
XP_011470058.1	bifunctional aspartokinase/homoserine dehydrogenase 2, chloroplastic-like isoform X1	2.50734e+08	1.77458e+08	1.80909e+08	9.38248e+07	1.86543e+08	2.20506e+07	1.52714e+08	1.69235e+08	1.59168e+08	1.55765e+08	1.90284e+08	1.06725e+08
XP_004290453.1	laccase-15-like	1.74009e+07	2.03504e+07	2.13584e+07	4.19042e+07	4.95194e+07	4.08332e+07	3.96272e+07	2.69362e+07	2.89101e+07	1.93905e+07	3.65335e+07	2.24343e+07
XP_004303890.1	switch-associated protein 70 isoform X1	1.81174e+08	1.36388e+08	1.47863e+08	1.8975e+08	1.6621e+08	1.44514e+08	2.68134e+08	1.80789e+08	1.63604e+08	8.33606e+07	8.36363e+07	9.58581e+07
XP_004287596.1	myosin-17-like	5.75967e+07	3.80552e+07	4.16315e+07	8.42824e+07	1.04327e+08	1.0675e+08	1.17838e+08	5.2448e+07	5.44683e+07	4.16805e+07	3.87644e+07	8.1353e+06
XP_011462850.1	eukaryotic peptide chain release factor subunit 1-3	8.54992e+07	1.27846e+08	1.17307e+08	1.01584e+08	1.88872e+08	1.77044e+08	1.43136e+08	7.76588e+07	6.78623e+07	1.17675e+08	1.34287e+08	1.14474e+08
XP_004308124.1	sorbitol dehydrogenase	1.52641e+08	1.42671e+08	1.48095e+08	1.30347e+08	1.2967e+08	1.2232e+08	1.05308e+08	1.23235e+08	1.19364e+08	4.78974e+07	9.80737e+07	4.14466e+07
XP_004291285.2	probable sarcosine oxidase	9.35343e+07	2.8225e+08	4.3744e+08	8.83225e+07	3.22277e+08	3.04224e+08	5.59239e+07	3.53765e+08	2.03977e+08	1.5648e+08	1.0844e+08	1.14939e+08
XP_004303830.1	ABC transporter F family member 4	1.32859e+08	1.48375e+08	3.50771e+08	5.33483e+06	1.04197e+08	8.5806e+07	9.18548e+07	8.92056e+07	9.21281e+07	7.48675e+07	1.36593e+08	7.34844e+07
XP_011461639.1	pyruvate kinase, cytosolic isozyme	5.00032e+07	3.48714e+07	2.39832e+07	6.14076e+07	5.1542e+07	6.53584e+07	7.13726e+07	5.98224e+07	6.51654e+07	5.53642e+07	3.55625e+07	5.02379e+07
XP_004292712.2	beta-galactosidase 16	2.45322e+07	2.7625e+07	2.97719e+07	4.98725e+07	6.18027e+07	7.71043e+07	1.05032e+08	1.68692e+08	1.62239e+08	1.90335e+08	2.51125e+08	2.23442e+08
XP_004298758.1	probable phospholipid hydroperoxide glutathione peroxidase	5.05256e+07	6.02307e+07	4.55721e+07	1.43847e+07	1.90891e+07	2.5154e+07	1.57895e+07	9.38304e+07	9.41919e+07	9.92172e+07	1.20061e+08	1.11864e+08
XP_004296992.1	selenium-binding protein 2	1.29561e+09	6.41759e+08	6.62478e+08	6.0789e+08	5.30981e+08	8.52283e+08	2.98622e+08	7.77468e+08	8.12514e+08	5.09516e+08	7.35606e+08	4.52753e+08
XP_004291021.1	PITH domain-containing protein 1	8.81745e+07	5.00427e+07	1.52411e+07	1.59415e+08	5.92081e+07	5.14975e+07	1.63986e+07	5.65946e+07	6.52536e+07	1.16927e+08	7.58975e+07	7.85667e+07
XP_004287776.1	T-complex protein 1 subunit zeta 1	7.56513e+07	6.56478e+07	6.22328e+07	1.396e+08	5.02929e+07	7.35859e+07	1.05391e+08	7.95344e+07	8.14902e+07	4.71048e+07	6.84868e+07	6.15263e+07
XP_004290003.1	alcohol dehydrogenase class-3	9.57564e+07	8.37196e+07	1.00135e+08	1.0563e+08	6.57011e+07	5.57046e+07	1.36973e+08	6.5547e+07	6.82155e+07	3.66665e+07	8.10732e+07	1.28054e+08
XP_004294139.1	ubiquitin-conjugating enzyme E2 35	2.44309e+08	9.01854e+07	3.47419e+08	2.35078e+08	1.68192e+08	2.17843e+08	9.96433e+07	2.50456e+08	2.40483e+08	1.97305e+08	1.96437e+08	1.7412e+08
XP_004294478.1	uncharacterized protein LOC101313290	1.24079e+08	1.38357e+08	1.51845e+08	1.76875e+08	1.17279e+08	1.18905e+08	9.19748e+07	1.50475e+08	1.12226e+08	1.07162e+08	9.50645e+07	7.91884e+07
XP_004307618.1	eukaryotic translation initiation factor 3 subunit F	3.34983e+08	1.02603e+08	1.26343e+08	2.65727e+08	4.02532e+08	3.26508e+08	1.62517e+08	2.38387e+08	2.07824e+08	4.35194e+08	3.12406e+08	9.33602e+07
XP_004302931.1	N-alpha-acetyltransferase 16, NatA auxiliary subunit	2.7184e+07	2.8812e+07	1.59253e+07	1.00976e+08	5.16919e+07	3.33955e+07	1.57719e+08	4.23856e+07	1.053e+08	1.2112e+08	6.54529e+07	1.44104e+08
XP_004300181.1	26S proteasome non-ATPase regulatory subunit 13 homolog B	4.81356e+07	5.36686e+07	3.75166e+07	7.02776e+07	6.37795e+07	8.50704e+07	5.41129e+07	6.63711e+07	3.63439e+07	9.18662e+07	6.28485e+07	6.7782e+07
XP_004287395.1	peroxisomal fatty acid beta-oxidation multifunctional protein AIM1	1.95223e+08	1.7966e+08	2.23309e+08	2.00908e+08	1.6701e+08	1.86896e+08	1.0766e+08	9.84522e+07	8.99733e+07	6.87877e+07	8.89732e+07	8.50573e+07
XP_004302910.1	bifunctional aspartate aminotransferase and glutamate/aspartate-prephenate aminotransferase	1.22127e+08	2.05879e+08	1.42741e+08	1.16311e+08	7.28447e+07	1.08018e+08	8.53699e+07	9.16415e+07	1.15661e+08	1.14886e+08	1.58248e+08	1.08768e+08
XP_011469485.1	cysteine proteinase inhibitor A	7.54849e+07	7.87888e+07	8.07171e+07	1.95215e+07	4.26838e+07	2.44752e+07	6.40687e+07	2.28662e+07	1.20318e+08	3.37556e+07	1.09895e+08	9.01429e+07
XP_004303568.1	fasciclin-like arabinogalactan protein 2	4.4164e+08	6.06018e+08	6.41658e+08	5.64698e+08	8.11318e+08	8.59024e+08	6.12168e+08	3.84147e+08	4.34634e+08	2.91516e+08	3.7284e+08	2.69881e+08
XP_004296868.1	mucin-19	2.30562e+08	2.21743e+08	2.85793e+08	1.77898e+08	7.89371e+08	6.46663e+08	4.43449e+08	2.10163e+08	2.1783e+08	3.83116e+08	5.31872e+08	5.33556e+08
XP_004296367.1	60S ribosomal protein L5-like	1.5997e+07	4.19034e+07	3.64286e+07	6.80063e+07	5.83325e+07	4.97602e+07	5.79906e+07	5.5812e+07	5.36718e+07	1.74936e+08	1.8429e+08	1.6392e+08
XP_004303511.1	ubiquitin-conjugating enzyme E2 variant 1C	2.6058e+08	2.71744e+08	1.57617e+08	3.20092e+08	4.75742e+08	1.3562e+08	8.71852e+07	2.81798e+08	1.25344e+08	8.97161e+07	2.48234e+08	3.47962e+08
XP_004294863.1	CBS domain-containing protein CBSX3, mitochondrial	2.46756e+07	5.93507e+08	3.9105e+07	1.96897e+08	1.39378e+08	1.69162e+08	1.13711e+08	2.07343e+08	1.90087e+08	1.88633e+08	2.63933e+08	1.28598e+08
XP_004294600.1	40S ribosomal protein S15a-1	1.7515e+08	1.57881e+08	1.44833e+08	1.6605e+08	3.85911e+08	4.11662e+08	4.60767e+08	3.98651e+07	3.83817e+07	1.08924e+08	1.26819e+08	1.0607e+08
XP_011467725.1	glyceraldehyde-3-phosphate dehydrogenase, cytosolic-like	3.32661e+08	3.26621e+08	1.98631e+08	4.27796e+08	2.74421e+08	3.20356e+08	2.35861e+08	2.96209e+08	2.90815e+08	2.67058e+08	2.44322e+08	1.1962e+08
		6.82402e+08	2.99308e+09	7.10023e+08	7.0353e+09	3.1667e+09	3.10714e+09	2.95274e+09	2.97917e+09	2.96406e+09	3.87419e+09	3.53116e+09	3.78648e+09
