# Supplementary material for: Crosstalk Between the Immune System and Plant-Derived Nanovesicles: A Study of Allergen Transporting
Source: Front Bioeng Biotechnol. 2021 Nov 26;9:760730. doi: 10.3389/fbioe.2021.760730 (PMC8662998; doi:10.3389/fbioe.2021.760730)
Supplement: Supplementary file 2 [file Table3.XLSX]

## Sheet: MVs
Table S3: Proteins enriched (fold change higher than 1) in the strawberry microvesicles (MVs), crude nanovesicles (Nvs) and nanovesicles fraction isolated by gradient ultracentrifugation (DGUC NVs) samples respect to the total protein extract (TPE). Fold changes are measured by label free quantittive proteomics are shown.
Accession	Description	FC	p-value	log2FC	log10p-value
XP_004306503.1	linoleate 13S-lipoxygenase 2-1, chloroplastic-like	12.6419	0.000511614	3.66014	3.29106
XP_004291357.1	tubulin beta chain-like	7.55912	1.6228e-05	2.91822	4.78973
XP_004303665.1	dihydrolipoyllysine-residue acetyltransferase component 3 of pyruvate dehydrogenase complex, mitochondrial-like	6.29777	0.000715016	2.65484	3.14568
XP_011464743.1	calcium-transporting ATPase 8, plasma membrane-type-like	6.19576	2.1439e-07	2.63128	6.66879
XP_004290029.1	chaperonin CPN60-2, mitochondrial-like	5.77122	0.000152014	2.52888	3.81812
XP_011469821.1	2-oxoglutarate dehydrogenase, mitochondrial-like	5.56143	0.000263449	2.47545	3.5793
XP_004289819.1	heat shock 70 kDa protein, mitochondrial	4.55976	9.99002e-05	2.18896	4.00043
XP_011461080.1	grpE protein homolog, mitochondrial-like isoform X1	4.13601	0.0177547	2.04824	1.75069
XP_004295034.1	dihydrolipoyl dehydrogenase, mitochondrial	3.77235	0.00577116	1.91546	2.23874
XP_004302653.1	protein SSUH2 homolog	3.62406	0.0160924	1.85761	1.79338
XP_004290253.1	dynamin-2A-like	3.55954	0.0050026	1.83169	2.3008
XP_004289972.1	succinyl-CoA ligase	3.4736	0.000228599	1.79643	3.64093
XP_004293978.1	coatomer subunit alpha-1-like	3.33116	0.0158397	1.73603	1.80025
XP_011459045.1	plasma membrane ATPase 4-like isoform X1	3.0616	0.00624467	1.61428	2.20449
XP_004288617.1	calmodulin-7	3.06027	0.000269028	1.61366	3.5702
XP_004287944.1	aconitate hydratase, cytoplasmic	3.056	0.000470308	1.61165	3.32762
XP_004302262.1	eukaryotic translation initiation factor 3 subunit A	3.05207	0.0276421	1.60979	1.55843
XP_004287684.1	alpha-aminoadipic semialdehyde synthase	2.90674	0.0411972	1.5394	1.38513
XP_004297796.1	eukaryotic translation initiation factor 3 subunit I-like	2.73418	0.00282966	1.45111	2.54826
XP_004294836.1	2-hydroxyisoflavanone dehydratase-like	2.73261	0.0119143	1.45028	1.92393
XP_004299601.1	ATPase 11, plasma membrane-type	2.72149	0.00189644	1.44439	2.72206
XP_004300681.1	catalase isozyme 1	2.65653	0.00192669	1.40954	2.71519
XP_004306539.2	carotenoid 9,10(9',10')-cleavage dioxygenase 1	2.60907	0.0438793	1.38354	1.35774
XP_004302641.1	acetyl-coenzyme A carboxylase carboxyl transferase subunit alpha, chloroplastic	2.59069	0.00879348	1.37333	2.05584
XP_004294018.1	vesicle-fusing ATPase	2.49008	0.0491482	1.31619	1.30849
XP_004294900.1	heat shock protein 90-2	2.41909	0.0497457	1.27446	1.30324
XP_004291571.1	ruBisCO large subunit-binding protein subunit alpha	2.38406	0.00136206	1.25342	2.8658
XP_011469322.1	diphosphomevalonate decarboxylase	2.3417	0.0416264	1.22755	1.38063
XP_011461639.1	pyruvate kinase, cytosolic isozyme	2.30418	0.0113572	1.20426	1.94473
XP_004307167.1	stromal 70 kDa heat shock-related protein, chloroplastic-like	2.28429	0.0231185	1.19175	1.63604
XP_011470058.1	bifunctional aspartokinase/homoserine dehydrogenase 2, chloroplastic-like isoform X1	2.23748	0.00121697	1.16187	2.91472
XP_004287193.1	uncharacterized protein LOC101306848	2.22219	4.97752e-05	1.15198	4.30299
XP_004303313.1	phospholipase D alpha 1	2.17244	0.00625427	1.11932	2.20382
XP_004303890.1	switch-associated protein 70 isoform X1	2.15146	0.00481416	1.10532	2.31748
XP_004293320.1	malonyl-CoA decarboxylase, mitochondrial	2.1319	0.00525618	1.09214	2.27933
XP_004291087.1	polyadenylate-binding protein 2-like	2.13109	0.00267288	1.09159	2.57302
XP_004302715.1	probable mediator of RNA polymerase II transcription subunit 37e	2.10959	0.0184925	1.07696	1.733
XP_004303813.1	V-type proton ATPase catalytic subunit A	2.08939	0.0280068	1.06308	1.55274
XP_011464120.1	coatomer subunit gamma	2.01637	0.000882928	1.01176	3.05407
XP_004290160.1	peptidyl-prolyl cis-trans isomerase FKBP62	2.00383	0.000454858	1.00276	3.34212
XP_004287374.1	26S protease regulatory subunit 8 homolog A	1.99332	0.00117945	0.995174	2.92832
XP_004309488.1	staphylococcal nuclease domain-containing protein 1	1.9715	0.00395631	0.979296	2.40271
XP_011467496.1	ATPase 10, plasma membrane-type	1.955	0.0207036	0.967166	1.68396
XP_004294169.1	trifunctional UDP-glucose 4,6-dehydratase/UDP-4-keto-6-deoxy-D-glucose 3,5-epimerase/UDP-4-keto-L-rhamnose-reductase RHM1	1.91956	0.0405051	0.940774	1.39249
XP_004296652.1	cytochrome b5 isoform B	1.89228	0.00335695	0.920127	2.47406
XP_004296868.1	mucin-19	1.86686	0.0452679	0.900614	1.34421
XP_004290287.1	V-type proton ATPase subunit a3	1.8608	0.000421249	0.89592	3.37546
XP_004300001.1	elongation factor 1-gamma-like	1.84179	0.0280832	0.88111	1.55155
XP_004304018.1	polyadenylate-binding protein 8-like	1.80957	0.0219273	0.855646	1.65902
XP_004296464.1	putative glucose-6-phosphate 1-epimerase	1.80949	0.00230759	0.855584	2.63684
XP_004290953.1	subtilisin-like protease	1.76391	0.00538804	0.818775	2.26857
XP_004306319.1	alpha-mannosidase	1.75465	0.0362535	0.811186	1.44065
XP_004300132.1	actin cytoskeleton-regulatory complex protein PAN1	1.7303	0.00889517	0.791023	2.05085
XP_004300123.1	coatomer subunit delta	1.67463	0.00204396	0.743841	2.68953
XP_004302931.1	N-alpha-acetyltransferase 16, NatA auxiliary subunit	1.57283	0.0279263	0.65336	1.55399
XP_004289267.1	2-isopropylmalate synthase 2, chloroplastic-like	1.56058	0.00100486	0.642085	2.9979
XP_011460234.1	nucleosome assembly protein 1;2	1.55547	0.034321	0.637349	1.46444
XP_004291512.1	probable protein phosphatase 2C 39	1.5467	0.00217011	0.629191	2.66352
XP_011467675.1	myosin-10	1.53853	0.0387943	0.621551	1.41123
XP_004294947.1	ruBisCO large subunit-binding protein subunit beta, chloroplastic	1.52368	0.0144031	0.60756	1.84155
XP_004287613.1	40S ribosomal protein S3-3-like	1.49421	0.0211038	0.579384	1.67564
XP_004302250.1	probable protein disulfide-isomerase A6	1.49003	0.0189776	0.575341	1.72176
XP_004307649.1	clathrin heavy chain 1	1.48826	0.00684026	0.573625	2.16493
XP_004299816.1	patellin-3-like isoform X1	1.47948	0.0261935	0.565092	1.58181
XP_011466846.1	protein transport protein SEC31 homolog B isoform X1	1.47487	0.0390186	0.560593	1.40873
XP_011468785.1	nascent polypeptide-associated complex subunit alpha-like protein 1	1.4523	0.0120093	0.538343	1.92048
XP_004295110.1	importin subunit alpha-1-like	1.45012	0.00811627	0.536168	2.09064
XP_004288436.1	uncharacterized protein LOC101298363	1.42625	0.0173481	0.512228	1.76075
XP_004290881.1	protein disulfide-isomerase	1.39591	0.0120931	0.481204	1.91746
XP_004299309.1	chaperone protein ClpB1	1.39336	0.00822927	0.478566	2.08464
XP_004289815.1	leucine-rich repeat extensin-like protein 1	1.36551	0.0255754	0.449435	1.59218
XP_004303756.1	alanine aminotransferase 2	1.31276	0.032891	0.392599	1.48292
XP_004309677.1	cullin-1	1.26871	0.00255551	0.343362	2.59252
XP_004294898.1	DNA damage-inducible protein 1 isoform X1	1.226	0.0359159	0.293959	1.44471
XP_004307704.1	alpha-soluble NSF attachment protein 2	1.20221	0.036893	0.265693	1.43306

## Sheet: NVs
Accession	Description	Nomalized with TPE	p-value	log2FC	log10p-value
XP_011461639.1	pyruvate kinase, cytosolic isozyme	5.32123	0.00434817	2.41176	2.36169
XP_004297699.1	pyruvate kinase, cytosolic isozyme	4.44117	0.00089789	2.15094	3.04678
XP_004291357.1	tubulin beta chain-like	3.86498	0.00521843	1.95046	2.28246
XP_004290160.1	peptidyl-prolyl cis-trans isomerase FKBP62	3.81558	0.0252768	1.9319	1.59728
XP_004307209.1	cysteine proteinase inhibitor 12	3.63988	0.00447326	1.86389	2.34938
XP_004302387.1	26S protease regulatory subunit 6A homolog	2.9462	0.000758098	1.55885	3.12027
XP_004289844.1	peptidyl-prolyl cis-trans isomerase 1	2.84354	0.0136957	1.50769	1.86342
XP_004302653.1	protein SSUH2 homolog	2.69248	0.00812338	1.42894	2.09026
XP_004296464.1	putative glucose-6-phosphate 1-epimerase	2.57091	0.0221435	1.36228	1.65475
XP_004294900.1	heat shock protein 90-2	2.5585	0.00376762	1.3553	2.42393
XP_011467496.1	ATPase 10, plasma membrane-type	2.41579	0.0359188	1.27249	1.44468
XP_004293320.1	malonyl-CoA decarboxylase, mitochondrial	2.37632	0.0327348	1.24873	1.48499
XP_004302715.1	probable mediator of RNA polymerase II transcription subunit 37e	2.24508	0.00610394	1.16677	2.21439
XP_004291087.1	polyadenylate-binding protein 2-like	2.14046	0.000125041	1.09792	3.90295
XP_004309488.1	staphylococcal nuclease domain-containing protein 1	2.12318	0.00430091	1.08623	2.36644
XP_011462568.1	importin beta-like SAD2	2.03514	0.0393267	1.02513	1.40531
XP_004297796.1	eukaryotic translation initiation factor 3 subunit I-like	2.00798	0.0254978	1.00574	1.5935
XP_004304323.1	DEAD-box ATP-dependent RNA helicase 38-like	1.97999	0.0141952	0.985493	1.84786
XP_004303313.1	phospholipase D alpha 1	1.88711	0.022474	0.91618	1.64832
XP_004303830.1	ABC transporter F family member 4	1.80383	0.0241094	0.851059	1.61781
XP_004296868.1	mucin-19	1.77543	0.037844	0.828167	1.422
XP_004294836.1	2-hydroxyisoflavanone dehydratase-like	1.61985	0.0213246	0.695863	1.67112
XP_011470058.1	bifunctional aspartokinase/homoserine dehydrogenase 2, chloroplastic-like isoform X1	1.61519	0.0422322	0.691705	1.37436
XP_011467555.1	60S ribosomal protein L7-2	1.60732	0.0122025	0.684658	1.91355
XP_004302144.1	eukaryotic translation initiation factor 3 subunit B-like	1.59052	0.00716222	0.669496	2.14495
XP_004303864.1	serine/threonine-protein phosphatase 4 regulatory subunit 2-A-like	1.57342	0.00137278	0.653901	2.8624
XP_004304018.1	polyadenylate-binding protein 8-like	1.5725	0.00324283	0.653064	2.48908
XP_004299412.1	peroxisomal acyl-coenzyme A oxidase 1	1.53344	0.0377266	0.616773	1.42335
XP_004300001.1	elongation factor 1-gamma-like	1.48807	0.0121107	0.573445	1.91683
XP_004287702.2	thioredoxin reductase NTRB-like	1.43219	0.0441084	0.518219	1.35548

## Sheet: DGUC-NVs
Accession	Description	Nomalized with TPE	p-value	log2FC	log10p-value
XP_011461639.1	pyruvate kinase, cytosolic isozyme	8.11559	0.000385765	3.0207	3.41368
XP_004307209.1	cysteine proteinase inhibitor 12	7.43028	0.00154104	2.89342	2.81219
XP_004306503.1	linoleate 13S-lipoxygenase 2-1, chloroplastic-like	7.19079	0.000648203	2.84615	3.18829
XP_004296868.1	mucin-19	5.54597	0.000130516	2.47144	3.88434
XP_004297805.1	D-galacturonate reductase	4.76476	0.000563187	2.2524	3.24935
XP_004302715.1	probable mediator of RNA polymerase II transcription subunit 37e	4.72238	3.41257e-05	2.23951	4.46692
XP_004307618.1	eukaryotic translation initiation factor 3 subunit F	4.59777	0.0219713	2.20093	1.65814
XP_004289844.1	peptidyl-prolyl cis-trans isomerase 1	4.49814	0.000106303	2.16933	3.97345
XP_004291357.1	tubulin beta chain-like	3.96253	0.00075622	1.98642	3.12135
XP_004302387.1	26S protease regulatory subunit 6A homolog	3.34718	0.00040651	1.74294	3.39093
XP_004293320.1	malonyl-CoA decarboxylase, mitochondrial	3.13179	0.0121461	1.64699	1.91556
XP_011467496.1	ATPase 10, plasma membrane-type	3.00223	8.84212e-05	1.58603	4.05344
XP_004302653.1	protein SSUH2 homolog	2.98282	0.000866682	1.57668	3.06214
XP_004297699.1	pyruvate kinase, cytosolic isozyme	2.97505	0.00785019	1.57292	2.10512
XP_004291439.1	vesicle-associated membrane protein 711	2.95276	1.58219e-06	1.56207	5.80074
XP_004297549.1	beta-fructofuranosidase, insoluble isoenzyme CWINV1-like	2.66365	0.00651259	1.41341	2.18625
XP_004294900.1	heat shock protein 90-2	2.64301	0.00150569	1.40218	2.82227
XP_004287374.1	26S protease regulatory subunit 8 homolog A	2.60529	0.00162477	1.38144	2.78921
XP_011467725.1	glyceraldehyde-3-phosphate dehydrogenase, cytosolic-like	2.55201	0.0425263	1.35163	1.37134
XP_011462568.1	importin beta-like SAD2	2.49105	0.0072634	1.31675	2.13886
XP_004291512.1	probable protein phosphatase 2C 39	2.46368	0.000270317	1.30082	3.56813
XP_004306592.1	actin-7	2.35955	0.0166006	1.23851	1.77988
XP_004303342.1	activator of 90 kDa heat shock protein ATPase homolog	2.32516	0.0116339	1.21733	1.93427
XP_004287684.1	alpha-aminoadipic semialdehyde synthase	2.23206	0.00239684	1.15837	2.62036
XP_004292712.2	beta-galactosidase 16	2.11824	0.00143174	1.08287	2.84414
XP_004300605.1	probable Xaa-Pro aminopeptidase P	2.04724	0.00172737	1.03368	2.76261
XP_004304443.1	adenosine kinase 2	2.026	0.000661838	1.01863	3.17925
XP_004306539.2	carotenoid 9,10(9',10')-cleavage dioxygenase 1	2.0232	0.034589	1.01664	1.46106
XP_004293328.1	pyrophosphate--fructose 6-phosphate 1-phosphotransferase subunit beta-like	1.99801	0.020329	0.998566	1.69188
XP_004294018.1	vesicle-fusing ATPase	1.98219	0.000290873	0.987094	3.5363
XP_004302499.1	2,3-bisphosphoglycerate-independent phosphoglycerate mutase	1.97437	0.0150308	0.981395	1.82302
XP_004303568.1	fasciclin-like arabinogalactan protein 2	1.96254	0.0116344	0.972721	1.93426
XP_004303706.1	proteasome subunit alpha type-6	1.88069	0.0014944	0.911259	2.82553
XP_004288233.1	superoxide dismutase	1.85565	0.00964636	0.891924	2.01564
XP_011469322.1	diphosphomevalonate decarboxylase	1.85565	0.0109382	0.891923	1.96105
XP_004309488.1	staphylococcal nuclease domain-containing protein 1	1.83119	0.000460183	0.872779	3.33707
XP_004299466.1	E3 ubiquitin-protein ligase RING1-like	1.77338	0.0319009	0.826501	1.4962
XP_004290287.1	V-type proton ATPase subunit a3	1.73118	0.00238811	0.791752	2.62194
XP_004307377.1	adenosine kinase 2-like	1.71785	0.00110937	0.780604	2.95492
XP_011461464.1	ubiquitin-activating enzyme E1 1	1.67217	0.00675249	0.741719	2.17054
XP_004300001.1	elongation factor 1-gamma-like	1.64232	3.83189e-06	0.715736	5.41659
XP_004294169.1	trifunctional UDP-glucose 4,6-dehydratase/UDP-4-keto-6-deoxy-D-glucose 3,5-epimerase/UDP-4-keto-L-rhamnose-reductase RHM1	1.62718	0.0295382	0.70237	1.52962
XP_004296464.1	putative glucose-6-phosphate 1-epimerase	1.57983	0.0103744	0.659769	1.98404
XP_004294836.1	2-hydroxyisoflavanone dehydratase-like	1.56096	0.0247143	0.642436	1.60705
XP_004302283.1	UMP-CMP kinase 3-like	1.5137	0.00258798	0.598084	2.58704
XP_004297796.1	eukaryotic translation initiation factor 3 subunit I-like	1.48557	0.0127938	0.571017	1.893
XP_004303813.1	V-type proton ATPase catalytic subunit A	1.39622	0.0285705	0.481524	1.54408
XP_004287702.2	thioredoxin reductase NTRB-like	1.37628	0.0297717	0.46077	1.5262
XP_004303756.1	alanine aminotransferase 2	1.35764	0.00638921	0.441098	2.19455
XP_011464120.1	coatomer subunit gamma	1.32362	0.0161499	0.404488	1.79183
XP_004303864.1	serine/threonine-protein phosphatase 4 regulatory subunit 2-A-like	1.31665	0.00978905	0.396874	2.00926
