# Supplementary material for: Crosstalk Between the Immune System and Plant-Derived Nanovesicles: A Study of Allergen Transporting
Source: Front Bioeng Biotechnol. 2021 Nov 26;9:760730. doi: 10.3389/fbioe.2021.760730 (PMC8662998; doi:10.3389/fbioe.2021.760730)
Supplement: Supplementary file 5 [file Table5.XLSX]

## Sheet: Table S5
Table S5: Results of BLAST search of common proteins in microvesicles (MVs), nanovesicles (NVs) and gradient ultracentrifugation separated fraction of nanovesicles (DGUC-NVs) samples against the allergen database COMPARE and their fold change (expression) with respect to the total protein extract (TPE) measured in label-free quantitative proteomics. Similarity higher than 50% is reported.
Seq Name NCBI	NCBI Description of the protein	Short name	BLAST result COMPARE name of allergen	fold-change MVs	fold-change NVs	fold-change DGUC- NVs		Allergen name	Organism	Main Allergenic source
XP_004291357.1	tubulin beta chain-like	Tubulin beta	Allergen Der f 33.0101; alpha-tubulin	7.55912	3.86498	3.96253		Der f 33.0101	Dermatophagoide farinae	Flour mite
XP_004289819.1	heat shock 70 kDa protein	HSP70	AK119653: Oryza sativa Japonica Group cDNA clone:002-130-H01	4.55976	1.62871	0.832466
XP_004294095.1	malate dehydrogenase	Malate dehydrogenase	Putative major allergenic protein Mal f4	3.23081	2.29481	0.959014		Mal f 4	Malassezia furfur	Fungi (Fungi pathogen)
XP_004288617.1	calmodulin-7	Calmodulin-7	Allergen Bla g 6; troponin C	3.06027	1.02541	0.376565		Bla g 6	Blattella germanica	Cockroach
XP_011467725.1	glyceraldehyde-3-phosphate dehydrogenase	GAPDH	Man i 1 allergen	3.0348	2.0285	2.55201		Man i 1	Mangifera indica	Mango
XP_004297796.1	eukaryotic translation initiation factor 3 subunit I-like	EIF3I	Allergen For t 2; eukaryotic translation initiation factor	2.73418	2.00798	1.48557		For t 2	Forcipomia taiwana	Insect
XP_004300681.1	catalase isozyme 1	catalase isozyme	Catalase 2	2.65653	1.9135	0.737735
XP_004307167.1	stromal 70 kDa heat shock-related protein	HSP70	Allergen Der p 28.0101; heat-shock protein 70	2.28429	1.61865	1.64034		Der p 28	Dermatophagoide pteronyssinus	Dust mite
XP_004302715.1	probable mediator of RNA polymerase II transcription subunit 37e	HSP70	Putative Der f 28 allergen	2.10959	2.24508	4.72238		Der f 28	Dermatophagoide farinae	Flour mite
XP_004289844.1	peptidyl-prolyl cis-trans isomerase 1	PPIL1	Allergen Bet v 7; cyclophilin	1.86347	2.84354	4.49814		Bet v 7	Betulla verrucosa	Pollen
XP_004290953.1	subtilisin-like protease		Putative vacuolar serine protease	1.76391	0.987837	0.815705
XP_004300132.1	actin cytoskeleton-regulatory complex protein PAN1		Allergen Ole e 8; calcium-binding protein / polcalcin	1.7303	0.714489	1.51064
XP_004307209.1	cysteine proteinase inhibitor 12	Cystatin	Allergen Act d 4; phytocystatin	1.65317	3.63988	7.43028		Act d 4	Actinidia deliciosa	Kiwifruit
XP_004302250.1	probable protein disulfide-isomerase A6		Allergen Zea m 25; thioredoxin	1.49003	1.11844	0.598173
XP_004293298.1	putative lactoylglutathione lyase		Putative Lactoylglutathione lyase (Methylglyoxalase) (Aldoketomutase) (Glyoxalase I) (Glx I) (Ketone-aldehyde mutase) (S-D-lactoylglutathione methylglyoxal lyase) (Allergen Ory s ?) (Allergen Glb33) (PP33)	1.46949	1.20289	1.37037
XP_004290881.1	protein disulfide-isomerase		Allergen Zea m 25; thioredoxin	1.39591	1.04868	0.699843
XP_004299990.1	peroxiredoxin-2B	Peroxiredoxin	Allergen Mala f 3; peroxysomal membrane protein	1.39549	1.66276	2.49639		Mala f 3	Malassezia furfur	Fungi (Fungi pathogen)
XP_011469485.1	cysteine proteinase inhibitor A		Allergen Act d 4; phytocystatin	1.32304	0.847057	0.553027
XP_004291075.1	cysteine proteinase RD21a		Allergen Der f 1 allergen	1.29409	0.840789	0.880951
XP_004299295.1	ras GTPase-activating protein-binding protein 1		Allergen putative nuclear transport factor 2	1.17945	0.909061	0.574556
XP_011468035.1	villin-3-like		Putative villin 1	1.12906	1.00627	0.975827
XP_004299283.1	alpha-1,4-glucan-protein synthase [UDP-forming]		COMPARE197alpha 1, 4 glucan synthase sequence	1.11839	0.909416	0.401298
XP_004297482.1	probable nucleoredoxin 1		Allergen Zea m 25; thioredoxin	1.07543	1.1749	0.869286
XP_004304072.1	protein disulfide isomerase-like 1-4		Allergen Zea m 25; thioredoxin	1.06253	0.952918	0.56032
XP_004288607.1	cell division control protein 2 homolog		casein kinase II subunit alpha	1.03465	1.0381	0.971526
XP_004299028.1	probable fructose-bisphosphate aldolase 3		Allergen aldolase A	1.0275	0.925121	0.937249
XP_004310041.1	glyceraldehyde-3-phosphate dehydrogenase GAPC2		Man i 1 allergen	1.01873	0.786368	0.736841
XP_004295031.1	protein disulfide isomerase-like 1-4		Allergen Zea m 25; thioredoxin	0.983591	0.624726	0.553485
XP_004302913.1	heat shock 70 kDa protein 15-like		Putative allergen	0.979728	1.31323	1.08451
XP_004297483.1	probable nucleoredoxin 1		Allergen Zea m 25; thioredoxin	0.915284	0.93119	0.883525
XP_004298691.1	probable calcium-binding protein CML13		Allergen Bla g 6; troponin C	0.912316	0.696144	0.512141
XP_004288233.1	superoxide dismutase		Putative Ole e 5 olive pollen allergen	0.905346	1.08486	1.85565
XP_004296887.1	major allergen Pru av 1-like		Allergen Mal d 1; pathogenesis related protein / PR-10 / Bet v 1-like protein	0.901027	1.4209	1.40098
XP_004304049.1	probable cinnamyl alcohol dehydrogenase 1		alcohol dehydrogenase	0.873756	1.04772	1.31085
XP_004297549.1	beta-fructofuranosidase, insoluble isoenzyme CWINV1-like	Invertase	Allergen Sola l 2; beta-fructorfuranosidase	0.863689	1.41178	2.66365		Sola l 2	Lycopersicon lycopersicum	Tomato
XP_004289838.1	triosephosphate isomerase		Allergen Tri a 31; triosephosphate isomerase	0.858749	0.648028	0.777663
XP_004299353.1	malate dehydrogenase		Putative major allergenic protein Mal f4	0.831184	0.868029	1.21938
XP_004300491.1	luminal-binding protein		AK119653.NTTranslation from Accession AK119653: Oryza sativa Japonica Group cDNA clone:002-130-H01, full insert sequence	0.827972	0.719045	0.583982
XP_004297029.1	elongation factor 1-beta 2-like		Allergen Pen c 24; elongation factor 1 beta	0.804452	0.873385	1.00935
XP_004294235.1	tubulin beta chain		Allergen Der f 33.0101; alpha-tubulin	0.800174	0.693841	0.404722
XP_004308163.1	enolase		Allergen enolase	0.71284	0.605473	1.06272
XP_004291829.1	thioredoxin H-type		Allergen Zea m 25; thioredoxin	0.691362	1.21448	1.03381
XP_004291934.1	serpin-ZX		Allergen Ovalbumin-like protein	0.66655	0.668666	0.827189
XP_004304578.1	glyceraldehyde-3-phosphate dehydrogenase A	GAPDH-A	Man i 1 allergen	0.657379	3.8255	2.03318		Man i 1	Mangifera indica	Mango
XP_004294071.1	elongation factor 2-like	Elongation factor 2	elongation factor 2	0.634399	0.751069	2.60534
XP_004303035.1	enolase		Allergen enolase	0.634041	0.882944	1.04254
XP_004307406.1	glutathione S-transferase DHAR2-like		Allergen glutathione transferase	0.632038	0.814167	0.817003
XP_004303023.1	fructose-bisphosphate aldolase cytoplasmic isozyme		Allergen aldolase A	0.517613	0.712516	0.743636
XP_004294220.1	probable glutathione S-transferase		Allergen glutathione transferase	0.49367	0.591553	0.270677
XP_004307511.1	triosephosphate isomerase		Allergen Tri a 31; triosephosphate isomerase	0.478946	0.587718	0.559996
XP_004299590.1	betaine aldehyde dehydrogenase 1		Allergen Cla h 10; aldehyde dehydrogenase	0.417977	0.411439	0.556373
XP_004287490.1	profilin		profilin 2	0.417484	1.51414	0.905821
XP_011461056.1	aspartic proteinase A1-like		Putative Per a 2 allergen	0.374143	1.21853	1.07087
XP_004303022.1	fructose-bisphosphate aldolase cytoplasmic isozyme-like isoform X1		Allergen aldolase A	0.289357	0.480569	1.11856
XP_004297735.1	serine carboxypeptidase-like 34		Putative RecName: Full=Serine carboxypeptidase 2; AltName: Full=Serine carboxypeptidase II; AltName: Full=Carboxypeptidase D; AltName: Full=CPDW-II; Short=CP-WII; Contains: RecName: Full=Serine carboxypeptidase 2 chain A; AltName: Full=Serine carboxypeptidase II c	0.288654	0.542001	0.615946
XP_004290321.1	soluble inorganic pyrophosphatase 6		Allergen Der f 32; secreted inorganic pyrophosphatase	0.210316	0.475711	0.747813
